# Supplementary material for: DCK confers sensitivity of DCTD-positive cancer cells to oxidized methylcytidines
Source: Protein Cell. 2022 Jul 15;14(7):534–9. doi: 10.1093/procel/pwac028 (PMC10305735; doi:10.1093/procel/pwac028)
Supplement: pwac028_suppl_Supplementary_Material_S2 [file pwac028_suppl_supplementary_material_s2.xlsx]

## Sheet: 5hmC.gene.summary
id	num	neg|score	neg|p-value	neg|fdr	neg|rank	neg|goodsgrna	neg|lfc	pos|score	pos|p-value	pos|fdr	pos|rank	pos|goodsgrna	pos|lfc
Dck	8	1	1	1	18913	0	4.6891	2.27e-18	2.62e-07	0.000495	1	7	4.6891
sgINTERGENIC_12106	1	0.99811	0.99813	1	18855	0	4.3455	0.0018866	0.0018536	0.505857	160	1	4.3455
sgINTERGENIC_17532	1	0.98734	0.98737	1	18611	0	3.0689	0.012657	0.012562	0.843506	650	1	3.0689
sgINTERGENIC_939	1	0.98418	0.98421	1	18561	0	2.9276	0.015823	0.015716	0.856778	774	1	2.9276
sgINTERGENIC_2411	1	0.98305	0.98313	1	18545	0	2.7126	0.01695	0.016901	0.873519	832	1	2.7126
Trp53	8	0.99986	0.99985	1	18903	0	2.6066	1.09e-11	2.62e-07	0.000495	5	6	2.6066
sgINTERGENIC_657	1	0.97581	0.97589	1	18363	0	2.5074	0.024193	0.024099	0.915434	1108	1	2.5074
sgINTERGENIC_29247	1	0.96479	0.96504	1	18191	0	2.1599	0.035209	0.035146	0.9536	1481	1	2.1599
sgINTERGENIC_2321	1	0.97123	0.97134	1	18291	0	1.888	0.028774	0.028667	0.949836	1273	1	1.888
Smug1	8	0.99845	0.99843	1	18857	0	1.7481	8.77e-12	2.62e-07	0.000495	4	5	1.7481
sgINTERGENIC_24736	1	0.95643	0.95668	1	17916	0	1.6191	0.043568	0.043516	0.9536	1744	1	1.6191
Dctpp1	6	0.99872	0.99869	1	18874	0	1.5991	1.85e-12	2.62e-07	0.000495	3	5	1.5991
Lce3e	1	0.95774	0.95804	1	17933	0	1.5593	0.042265	0.042188	0.9536	1699	1	1.5593
sgINTERGENIC_28691	1	0.97385	0.97394	1	18341	0	1.5544	0.026153	0.026069	0.936411	1176	1	1.5544
sgINTERGENIC_28422	1	0.96042	0.96069	1	17967	0	1.538	0.03958	0.03947	0.9536	1626	1	1.538
sgINTERGENIC_13628	1	0.91517	0.91564	1	17176	0	1.5093	0.084834	0.084812	0.983069	2822	1	1.5093
Suv39h1	8	0.99949	0.99949	1	18891	0	1.4855	1.18e-11	2.62e-07	0.000495	6	7	1.4855
Xlr4c	1	0.90007	0.90057	1	16842	0	1.4397	0.099931	0.099964	0.987584	3172	1	1.4397
sgINTERGENIC_20108	1	0.912	0.9124	1	17129	0	1.3793	0.088004	0.087977	0.986731	2897	1	1.3793
Acin1	7	0.99958	0.99958	1	18896	0	1.3769	4.59e-08	2.62e-07	0.000495	8	5	1.3769
Rnf2	10	0.99569	0.9957	1	18786	0	1.368	4.87e-08	2.62e-07	0.000495	9	5	1.368
sgINTERGENIC_19484	1	0.92634	0.92671	1	17373	0	1.3596	0.073656	0.073693	0.965326	2537	1	1.3596
sgINTERGENIC_18877	1	0.88452	0.88491	1	16525	0	1.3445	0.11548	0.11545	0.994085	3490	1	1.3445
Ints8	6	1	1	1	18916	0	1.3128	8.86e-07	5.5e-06	0.007997	13	6	1.3128
sgINTERGENIC_5925	1	0.90914	0.90957	1	16984	0	1.2275	0.090861	0.090874	0.987584	2961	1	1.2275
Tgif1	8	0.99986	0.99985	1	18904	0	1.2218	1.57e-06	1.18e-05	0.014542	15	7	1.2218
Gsta2	2	0.99489	0.99473	1	18779	0	1.2143	0.0051129	0.0098217	0.815751	330	2	1.2143
Luzp4	2	0.97767	0.97754	1	18395	0	1.1787	0.19048	0.19236	0.999982	4925	1	1.1787
Cbll1	6	0.99992	0.99992	1	18906	0	1.1669	7.34e-09	2.62e-07	0.000495	7	5	1.1669
Hsp90aa1	7	0.99997	0.99997	1	18910	0	1.1122	0.00014788	0.00070736	0.364865	34	5	1.1122
sgINTERGENIC_34411	1	0.86637	0.86674	1	16259	0	1.0831	0.13363	0.13349	0.997747	3880	1	1.0831
Dtymk	5	1	1	1	18917	0	1.0779	9.04e-15	2.62e-07	0.000495	2	5	1.0779
sgINTERGENIC_12259	1	0.87447	0.87487	1	16396	0	1.0564	0.12553	0.12545	0.997747	3707	1	1.0564
sgINTERGENIC_30118	1	0.93009	0.93036	1	17442	0	1.042	0.069912	0.069948	0.965326	2450	1	1.042
Atad1	10	0.10379	0.24765	1	3670	1	0.99273	9.1e-06	5.91e-05	0.058885	19	7	0.99273
Vgll2	6	0.99998	0.99998	1	18911	0	0.99149	0.00015059	0.00070004	0.364865	36	5	0.99149
Chek2	6	0.99872	0.99869	1	18873	0	0.98437	1.82e-06	1.23e-05	0.014542	16	5	0.98437
sgINTERGENIC_5543	1	0.86784	0.86821	1	16279	0	0.96182	0.13216	0.13206	0.997747	3848	1	0.96182
sgINTERGENIC_4443	1	0.88245	0.88285	1	16503	0	0.94799	0.11755	0.11749	0.994085	3551	1	0.94799
Gpatch8	8	0.65002	0.71615	1	12488	1	0.94423	5.41e-05	0.00029493	0.206637	26	6	0.94423
sgINTERGENIC_16628	1	0.84947	0.84983	1	15923	0	0.93122	0.15053	0.1504	0.999982	4230	0	0.93122
sgINTERGENIC_20122	1	0.8877	0.88811	1	16687	0	0.92978	0.1123	0.1123	0.993553	3437	1	0.92978
Mkrn2	6	1	1	1	18914	0	0.91935	1.06e-06	7.59e-06	0.010255	14	6	0.91935
sgINTERGENIC_26630	1	0.85829	0.8587	1	16096	0	0.90573	0.14171	0.14155	0.997747	4042	1	0.90573
Gm13275	2	0.89155	0.89113	1	16728	0	0.89232	0.16024	0.16405	0.999982	4413	1	0.89232
sgINTERGENIC_12397	1	0.85345	0.85388	1	15993	0	0.8781	0.14655	0.14641	0.998094	4150	0	0.8781
Gps1	9	0.78735	0.8101	1	14730	1	0.86757	0.00072155	0.0034709	0.606458	90	5	0.86757
Rpl18a	6	0.9994	0.9994	1	18890	0	0.85669	0.00019609	0.00091096	0.394169	40	5	0.85669
sgINTERGENIC_25253	1	0.83793	0.83831	1	15699	0	0.85381	0.16207	0.16183	0.999982	4452	0	0.85381
Ddx6	7	0.9779	0.97785	1	18398	0	0.83972	4.53e-05	0.00023683	0.179208	24	5	0.83972
Ccdc6	6	0.99987	0.99987	1	18905	0	0.82145	1.67e-07	1.31e-06	0.002063	11	4	0.82145
Mepe	9	0.52703	0.667	1	10782	1	0.80813	0.0021516	0.0090418	0.814498	175	5	0.80813
Gm3404	1	0.77956	0.78004	1	14615	0	0.78657	0.22044	0.22006	0.999982	5476	0	0.78657
Rhox4c	2	0.9421	0.94199	1	17686	0	0.78247	0.27816	0.27799	0.999982	6373	0	0.78247
sgINTERGENIC_29958	1	0.81579	0.81608	1	15325	0	0.76802	0.18421	0.184	0.999982	4808	0	0.76802
Dctd	7	0.99958	0.99958	1	18895	0	0.75835	5.98e-08	2.62e-07	0.000495	10	4	0.75835
Zfp52	7	0.68329	0.70897	1	13015	1	0.75384	0.051036	0.11663	0.994085	1945	3	0.75384
Myeov2	8	0.92815	0.92826	1	17428	0	0.74845	5.78e-05	0.00031482	0.212694	28	6	0.74845
Thap1	9	0.73774	0.78322	1	13894	1	0.73025	0.017186	0.053269	0.959083	841	4	0.73025
sgINTERGENIC_11151	1	0.79328	0.79376	1	14839	0	0.7218	0.20672	0.20637	0.999982	5221	0	0.7218
Dimt1	7	0.99984	0.99983	1	18901	0	0.71883	0.00069859	0.0030145	0.59901	88	4	0.71883
Ren2	1	0.98341	0.98347	1	18547	0	0.69203	0.016587	0.016514	0.867781	812	1	0.69203
Rybp	7	0.99915	0.99914	1	18886	0	0.69193	0.00047328	0.0020875	0.510953	69	5	0.69193
sgINTERGENIC_27959	1	0.82835	0.8286	1	15538	0	0.69167	0.17165	0.17141	0.999982	4601	0	0.69167
Cks1b	8	0.96591	0.96601	1	18208	0	0.69	0.00039438	0.0018986	0.505857	56	4	0.69
Msi2	9	0.77887	0.8052	1	14611	1	0.68178	0.011614	0.038215	0.9536	603	4	0.68178
Bbc3	6	0.99872	0.99869	1	18875	0	0.66528	0.00013577	0.00062205	0.346098	32	5	0.66528
Jtb	8	0.91599	0.9161	1	17187	0	0.66174	0.0052809	0.018679	0.883704	337	4	0.66174
Nudt2	9	0.85569	0.85813	1	16040	1	0.63772	0.00034163	0.0017651	0.505857	51	5	0.63772
sgINTERGENIC_8243	1	0.79101	0.79149	1	14799	0	0.62098	0.20899	0.20861	0.999982	5284	0	0.62098
Sms	10	0.96077	0.96075	1	18059	0	0.62068	0.00069367	0.0034834	0.606458	87	6	0.62068
Ptprz1	7	0.99995	0.99996	1	18908	0	0.61408	0.039911	0.09447	0.987584	1636	3	0.61408
Gm13088	9	0.97139	0.97163	1	18294	0	0.59728	0.0032575	0.013216	0.843506	235	4	0.59728
Isg15	7	0.98673	0.98674	1	18588	0	0.59152	0.054312	0.12314	0.995284	2048	3	0.59152
Rac2	7	0.78911	0.7902	1	14770	1	0.58905	0.19682	0.30228	0.999982	5048	2	0.58905
Tbca	7	0.48597	0.60615	1	10254	1	0.58889	0.046947	0.10852	0.992961	1842	3	0.58889
Dffa	6	0.99872	0.99869	1	18871	0	0.58655	0.0021642	0.0077632	0.763941	176	4	0.58655
Otoa	9	0.99256	0.99265	1	18747	0	0.58325	0.069684	0.15682	0.999982	2446	3	0.58325
Emc4	8	0.97879	0.97879	1	18431	0	0.57903	0.085746	0.18239	0.999982	2843	3	0.57903
Snx5	10	0.46287	0.63077	1	9948	1	0.5738	0.022573	0.068155	0.965326	1058	4	0.5738
Cyct	8	0.9753	0.97541	1	18359	0	0.57278	0.077695	0.168	0.999982	2635	3	0.57278
Rpl22	8	0.94762	0.94775	1	17788	0	0.56365	0.00045129	0.0021383	0.510953	67	5	0.56365
Gm10229	2	0.97214	0.97202	1	18310	0	0.55762	0.2568	0.25677	0.999982	6002	1	0.55762
Gm21119	1	0.83195	0.83227	1	15585	0	0.55317	0.16805	0.16788	0.999982	4544	0	0.55317
Smarcd2	7	0.73389	0.74447	1	13813	1	0.55088	0.0087124	0.028155	0.949836	482	3	0.55088
Hs3st3b1	9	0.16953	0.33217	1	5172	1	0.54926	0.0041756	0.01666	0.873029	281	5	0.54926
Ube2e1	9	0.99256	0.99265	1	18748	0	0.54433	0.0014362	0.0062906	0.732072	134	5	0.54433
Rhox2c	3	0.70258	0.70267	1	13301	0	0.52797	0.56212	0.56226	0.999982	10486	0	0.52797
Supt4a	7	0.43481	0.57424	1	9579	2	0.52432	0.15941	0.25829	0.999982	4404	2	0.52432
Dnajb14	7	0.8611	0.86091	1	16146	0	0.52132	0.0036581	0.012714	0.843506	254	4	0.52132
Rasgef1c	10	0.62064	0.74709	1	12102	2	0.51639	0.017627	0.055768	0.960079	860	4	0.51639
Bcl2l11	8	0.9104	0.91046	1	17012	0	0.51014	0.00016319	0.00088689	0.394169	38	5	0.51014
Slc31a2	8	0.17332	0.32965	1	5245	1	0.50765	0.016697	0.05126	0.9536	820	4	0.50765
Dda1	7	0.95309	0.95303	1	17876	0	0.50415	0.0027109	0.0098494	0.815751	205	3	0.50415
Mup6	4	0.017467	0.04495	0.962981	989	1	0.50145	0.050809	0.090959	0.987584	1934	2	0.50145
Gm13128	8	0.33873	0.4967	1	8152	1	0.49775	0.067573	0.14961	0.999982	2394	3	0.49775
sgINTERGENIC_17216	1	0.76746	0.76806	1	14398	0	0.49556	0.23254	0.2322	0.999982	5648	0	0.49556
Ppp2r2c	7	0.96504	0.96489	1	18195	0	0.48966	0.007516	0.024484	0.9217	448	4	0.48966
Zfp346	7	0.65921	0.69388	1	12622	1	0.48457	0.046486	0.10758	0.992961	1831	2	0.48457
sgINTERGENIC_3250	1	0.75131	0.75173	1	14124	0	0.47722	0.24869	0.24843	0.999982	5882	0	0.47722
Art4	9	0.96782	0.96814	1	18237	0	0.47459	0.080009	0.17441	0.999982	2696	3	0.47459
Ddx52	7	0.83904	0.83888	1	15724	0	0.47359	0.007007	0.022921	0.901453	426	3	0.47359
Srp54b	3	0.29699	0.3214	1	7488	1	0.46751	0.035472	0.064096	0.965326	1491	1	0.46751
Jkamp	9	0.9559	0.95618	1	17912	0	0.46354	0.0060224	0.022624	0.901453	372	4	0.46354
Rpl7	8	0.99845	0.99843	1	18860	0	0.46047	0.03068	0.080839	0.978178	1337	2	0.46047
Pgf	8	0.9697	0.9698	1	18267	0	0.45956	0.0060025	0.02081	0.892672	370	4	0.45956
Usp28	10	0.74666	0.80799	1	14040	1	0.45908	0.090774	0.19668	0.999982	2958	3	0.45908
Oas1g	8	0.93471	0.93479	1	17574	0	0.45342	0.078434	0.16935	0.999982	2654	3	0.45342
Xpnpep1	7	0.40552	0.54494	1	9166	1	0.45263	0.10153	0.18994	0.999982	3202	2	0.45263
Cmtm2b	8	0.75329	0.77333	1	14142	1	0.43785	0.03397	0.087113	0.984498	1437	3	0.43785
Cep112	9	0.6584	0.74857	1	12605	1	0.43721	0.20955	0.33821	0.999982	5292	2	0.43721
Lipi	9	0.67808	0.75634	1	12937	1	0.43297	0.025334	0.074473	0.968245	1149	2	0.43297
Tsn	9	0.0074725	0.030002	0.920242	492	1	0.42738	0.019595	0.059591	0.965139	940	4	0.42738
Ms4a3	7	0.1464	0.28648	1	4690	1	0.42738	0.055382	0.12531	0.997747	2082	3	0.42738
Dazap1	8	0.22146	0.3969	1	6219	2	0.42738	0.011972	0.038058	0.9536	623	3	0.42738
Ear10	7	0.27923	0.42245	1	7202	2	0.42738	0.22657	0.33764	0.999982	5568	2	0.42738
St3gal1	7	0.318	0.45956	1	7813	1	0.42738	0.20878	0.31647	0.999982	5280	2	0.42738
Zdhhc1	8	0.4224	0.569	1	9406	2	0.42738	0.6339	0.6439	0.999982	11788	1	0.42738
Gm5148	8	0.58953	0.68908	1	11626	1	0.42738	0.016631	0.051093	0.9536	816	4	0.42738
Scgb1b30	7	0.63932	0.68205	1	12347	1	0.42738	0.016079	0.045717	0.9536	791	3	0.42738
Defa4	4	0.6523	0.6517	1	12519	0	0.42738	0.50885	0.50829	0.999982	9590	0	0.42738
Kdm2b	7	0.66447	0.69709	1	12732	1	0.42738	0.011133	0.035337	0.9536	580	2	0.42738
Hbb-b2	1	0.67069	0.67084	1	12845	0	0.42738	0.32931	0.32942	0.999982	7086	0	0.42738
Gdf1	9	0.71276	0.77131	1	13458	1	0.42738	0.13977	0.26927	0.999982	3999	2	0.42738
Slc9a4	8	0.78628	0.796	1	14711	1	0.42738	0.059221	0.1344	0.997747	2194	3	0.42738
Casp8	8	0.8068	0.81164	1	15177	1	0.42738	0.061224	0.13801	0.997747	2244	3	0.42738
Gcm2	8	0.80724	0.81197	1	15183	1	0.42738	0.72864	0.72929	0.999982	13647	0	0.42738
Bcl11b	7	0.89135	0.89129	1	16708	0	0.42738	0.16738	0.26759	0.999982	4530	1	0.42738
Hsd3b4	2	0.89155	0.89113	1	16715	0	0.42738	0.28174	0.2816	0.999982	6423	0	0.42738
Fbxo4	7	0.92112	0.92113	1	17278	0	0.42738	0.11994	0.2115	0.999982	3591	2	0.42738
Klk7	8	0.92715	0.92726	1	17380	0	0.42738	0.048026	0.11369	0.994085	1867	3	0.42738
Msh5	8	0.93879	0.93889	1	17628	0	0.42738	0.021051	0.062162	0.965326	995	2	0.42738
Npbwr1	7	0.9665	0.96638	1	18214	0	0.42738	0.019693	0.053314	0.959083	942	3	0.42738
Gm13286	6	0.96749	0.96764	1	18229	0	0.42738	0.11624	0.19618	0.999982	3507	2	0.42738
Gm4894	7	0.96862	0.96848	1	18252	0	0.42738	0.26504	0.38391	0.999982	6143	2	0.42738
Mrap	9	0.96891	0.96919	1	18257	0	0.42738	0.33484	0.46651	0.999982	7159	2	0.42738
Aldoart2	9	0.97404	0.97426	1	18343	0	0.42738	0.30511	0.43537	0.999982	6770	2	0.42738
S100a3	7	0.9779	0.97785	1	18404	0	0.42738	0.009828	0.031498	0.949836	527	3	0.42738
Arid2	6	0.99872	0.99869	1	18878	0	0.42738	0.00015321	0.00071364	0.364865	37	3	0.42738
2310057M21Rik	6	0.99872	0.99869	1	18879	0	0.42738	0.035011	0.083843	0.982669	1474	2	0.42738
Ascc2	6	0.99872	0.99869	1	18872	0	0.42636	0.0038287	0.013292	0.843506	264	4	0.42636
Cd200r3	9	0.33871	0.52027	1	8151	1	0.42425	0.029712	0.085638	0.983445	1302	4	0.42425
Gal3st2	9	0.84269	0.84775	1	15790	1	0.42415	0.077829	0.17071	0.999982	2641	3	0.42415
sgINTERGENIC_16968	1	0.72949	0.72983	1	13727	0	0.42283	0.27051	0.27039	0.999982	6240	0	0.42283
Pira11	1	0.72949	0.72983	1	13728	0	0.42283	0.27051	0.27039	0.999982	6239	0	0.42283
Itch	9	0.4303	0.58902	1	9509	1	0.42121	0.030923	0.0887	0.987584	1341	3	0.42121
Pfn4	8	0.98718	0.98712	1	18598	0	0.41501	0.31333	0.44125	0.999982	6879	1	0.41501
Ikbke	7	0.99652	0.9965	1	18829	0	0.41501	0.13632	0.2308	0.999982	3939	1	0.41501
Gm12657	5	0.89292	0.89325	1	16752	0	0.41272	0.66221	0.66251	0.999982	12300	0	0.41272
Magea3	8	0.13645	0.27681	1	4472	2	0.40968	0.28316	0.40733	0.999982	6451	2	0.40968
Mageb5	3	0.65718	0.65732	1	12591	0	0.40877	0.44717	0.44728	0.999982	8697	0	0.40877
Lonp2	6	0.99872	0.99869	1	18876	0	0.40249	0.059198	0.12259	0.994821	2193	2	0.40249
Mia	8	0.98718	0.98712	1	18606	0	0.40076	0.10688	0.2144	0.999982	3327	2	0.40076
Gm15284	1	0.78551	0.78597	1	14698	0	0.39631	0.21449	0.21408	0.999982	5373	0	0.39631
4930544D05Rik	9	0.88661	0.88707	1	16555	0	0.39605	0.30511	0.43537	0.999982	6769	2	0.39605
Klhl11	7	0.79575	0.79629	1	14884	1	0.39575	0.26259	0.38092	0.999982	6112	2	0.39575
Smap2	8	0.97636	0.97643	1	18376	0	0.39539	0.089739	0.18953	0.999982	2934	2	0.39539
Pex2	8	0.96238	0.96244	1	18124	0	0.39514	0.28458	0.40895	0.999982	6470	2	0.39514
Tpte	9	0.79737	0.81622	1	14901	1	0.39428	0.0053177	0.020645	0.889634	341	4	0.39428
Prss21	9	0.10871	0.25208	1	3792	2	0.39304	0.33121	0.46259	0.999982	7124	2	0.39304
D3Ertd254e	8	0.96041	0.9605	1	17966	0	0.39204	0.015574	0.048056	0.9536	763	2	0.39204
Lce1e	7	0.86513	0.86494	1	16238	0	0.39196	0.01364	0.040575	0.9536	684	3	0.39196
Saa1	9	0.99931	0.9993	1	18889	0	0.39172	0.5512	0.6045	0.999982	10309	1	0.39172
Rmnd5a	8	0.97292	0.97312	1	18329	0	0.39016	0.21018	0.32654	0.999982	5303	2	0.39016
Rfng	6	0.99872	0.99869	1	18877	0	0.38898	0.1336	0.21853	0.999982	3879	2	0.38898
Prl3b1	8	0.9599	0.96	1	17959	0	0.38679	0.080234	0.17267	0.999982	2701	3	0.38679
Soat1	10	0.90055	0.90065	1	16847	1	0.38605	0.73774	0.74371	0.999982	13787	1	0.38605
Zfp109	6	0.9619	0.96205	1	18090	0	0.3856	0.039513	0.093344	0.987584	1624	3	0.3856
Stfa2l1	4	0.71938	0.71877	1	13566	0	0.37704	0.0020302	0.0058847	0.732072	165	2	0.37704
Neu4	8	0.98296	0.98297	1	18544	0	0.37621	0.51529	0.56079	0.999982	9689	1	0.37621
Fam126a	8	0.99438	0.99437	1	18776	0	0.37238	0.048947	0.11537	0.994085	1884	3	0.37238
Zmat3	6	0.9619	0.96205	1	18106	0	0.37211	0.010506	0.030085	0.949836	555	3	0.37211
Ptp4a2	8	0.62925	0.70646	1	12198	1	0.37191	0.47272	0.53514	0.999982	9057	1	0.37191
Cyp2j6	6	0.99872	0.99869	1	18880	0	0.37149	0.15436	0.24523	0.999982	4318	2	0.37149
Yipf5	6	0.97039	0.97049	1	18280	0	0.37006	0.0017982	0.0065071	0.732072	153	3	0.37006
Skint1	7	0.63638	0.68034	1	12285	1	0.36705	0.03895	0.092528	0.987584	1608	3	0.36705
Necap2	8	0.98718	0.98712	1	18605	0	0.36589	0.1686	0.2812	0.999982	4555	2	0.36589
Lyzl4	9	0.72992	0.7794	1	13734	1	0.36457	0.029868	0.086039	0.984335	1308	4	0.36457
Zfp273	8	0.99845	0.99843	1	18859	0	0.36113	0.321	0.44994	0.999982	6964	1	0.36113
AY358078	9	0.99981	0.99981	1	18900	0	0.3597	0.017186	0.053269	0.959083	840	4	0.3597
Rab30	9	0.91938	0.91968	1	17247	0	0.35956	0.55331	0.60571	0.999982	10342	1	0.35956
Arhgap1	7	0.99375	0.99376	1	18768	0	0.35765	0.071562	0.15466	0.999982	2489	2	0.35765
sgINTERGENIC_17491	1	0.74208	0.74251	1	13969	0	0.35764	0.25792	0.25776	0.999982	6029	0	0.35764
Cbln2	10	0.86172	0.86915	1	16158	1	0.35434	0.31954	0.4572	0.999982	6949	2	0.35434
Ndufaf2	8	0.7199	0.75286	1	13578	1	0.35411	0.53033	0.57026	0.999982	9909	1	0.35411
Pigc	7	0.9722	0.97211	1	18312	0	0.35323	0.13526	0.22954	0.999982	3913	2	0.35323
Upk2	10	0.31347	0.51254	1	7758	2	0.35054	0.3883	0.52406	0.999982	7902	2	0.35054
Carm1	8	0.19201	0.356	1	5649	2	0.34951	0.21575	0.33262	0.999982	5396	2	0.34951
Ppdpf	9	0.50734	0.65069	1	10553	1	0.3495	0.083316	0.18003	0.999982	2781	3	0.3495
Syt9	9	0.65255	0.74626	1	12521	1	0.34845	0.0059157	0.022326	0.89667	367	2	0.34845
Selp	7	0.96643	0.9663	1	18212	0	0.34727	0.55513	0.56894	0.999982	10369	1	0.34727
Clic5	6	0.99962	0.99961	1	18898	0	0.34708	0.016018	0.04244	0.9536	788	3	0.34708
Defb8	6	0.99579	0.99581	1	18791	0	0.34647	0.076557	0.14518	0.997747	2611	1	0.34647
Nxf1	8	0.94067	0.94083	1	17665	0	0.34459	0.64952	0.65658	0.999982	12070	1	0.34459
sgINTERGENIC_7474	1	0.74901	0.74946	1	14090	0	0.34385	0.25099	0.25069	0.999982	5922	0	0.34385
Npr2	7	0.98474	0.98471	1	18568	0	0.3438	0.00093652	0.0040084	0.612238	103	5	0.3438
Plk2	8	0.98718	0.98712	1	18604	0	0.34372	0.12665	0.23571	0.999982	3731	2	0.34372
Cyp2c65	8	0.97936	0.97937	1	18437	0	0.3425	0.67188	0.67568	0.999982	12451	1	0.3425
Rs1	9	0.17902	0.34436	1	5375	1	0.34013	0.17359	0.3025	0.999982	4634	2	0.34013
Hfm1	8	0.99283	0.99286	1	18757	0	0.33859	0.075218	0.16358	0.999982	2570	2	0.33859
Mrp63	7	0.50511	0.61446	1	10519	1	0.33841	5.46e-05	0.0002897	0.206637	27	5	0.33841
Dtwd1	6	0.99986	0.99985	1	18902	0	0.33833	0.0014057	0.0051567	0.69184	132	4	0.33833
Lgalsl	9	0.24077	0.42317	1	6570	1	0.33781	0.013633	0.043783	0.9536	678	4	0.33781
Vpreb3	10	0.5854	0.71953	1	11558	2	0.33675	0.29674	0.43564	0.999982	6636	2	0.33675
Dedd	9	0.15734	0.31629	1	4918	1	0.33474	0.014627	0.046442	0.9536	722	4	0.33474
Tuba3b	9	0.92479	0.92508	1	17353	0	0.33235	0.052032	0.12634	0.997747	1977	3	0.33235
Letmd1	6	0.99762	0.99761	1	18846	0	0.3322	0.0053395	0.018127	0.883704	344	4	0.3322
Il2	8	0.0060456	0.023946	0.907519	407	2	0.33198	0.088615	0.18756	0.999982	2913	3	0.33198
Pxmp2	7	0.085117	0.18837	1	3195	1	0.33196	0.13536	0.22964	0.999982	3916	2	0.33196
Cntn4	6	0.99732	0.9973	1	18841	0	0.32801	0.029471	0.071841	0.965326	1299	3	0.32801
Prm3	8	0.80201	0.80784	1	15055	1	0.32794	0.26823	0.3906	0.999982	6203	2	0.32794
Fam183b	9	0.94454	0.94483	1	17730	0	0.32492	0.038295	0.10204	0.987584	1588	3	0.32492
Chchd7	8	0.71293	0.7489	1	13464	1	0.32333	0.44559	0.5198	0.999982	8680	1	0.32333
S100a5	9	0.99256	0.99265	1	18749	0	0.3225	0.3557	0.48825	0.999982	7454	2	0.3225
Rsg1	7	0.99289	0.99288	1	18758	0	0.32166	0.1185	0.2098	0.999982	3572	2	0.32166
Chchd2	8	0.95707	0.95717	1	17924	0	0.32105	0.00090103	0.004011	0.612238	100	3	0.32105
Rbl1	7	0.99958	0.99958	1	18894	0	0.32095	0.053116	0.12074	0.994085	2010	3	0.32095
Cnih2	7	0.90924	0.90919	1	16988	0	0.3203	0.059336	0.13291	0.997747	2197	3	0.3203
Tek	9	0.98507	0.98527	1	18577	0	0.31992	0.14293	0.27236	0.999982	4075	2	0.31992
Fetub	8	0.99622	0.99621	1	18812	0	0.3175	0.14721	0.25789	0.999982	4165	2	0.3175
Vrk2	9	0.96932	0.96959	1	18260	0	0.31728	0.14353	0.27293	0.999982	4087	2	0.31728
5430421N21Rik	9	0.22189	0.39938	1	6234	2	0.31562	0.023237	0.069091	0.965326	1082	4	0.31562
Aebp2	9	0.6725	0.75407	1	12875	1	0.31503	0.10353	0.21398	0.999982	3249	3	0.31503
Tuba4a	7	0.99892	0.99891	1	18883	0	0.31437	0.10716	0.19655	0.999982	3331	2	0.31437
Cmtm2a	9	0.94816	0.94848	1	17797	0	0.31424	0.68385	0.69337	0.999982	12624	1	0.31424
Ppp1r3c	10	0.95546	0.95542	1	17908	0	0.31265	0.19558	0.34241	0.999982	5028	2	0.31265
Rgs7	7	0.49151	0.60853	1	10346	1	0.3125	0.20608	0.31327	0.999982	5208	2	0.3125
Tcf7	7	0.99856	0.99856	1	18865	0	0.31204	0.32283	0.4198	0.999982	6990	1	0.31204
Vdac1	8	0.90293	0.90294	1	16879	0	0.31145	0.59481	0.61402	0.999982	11045	1	0.31145
Pafah1b1	7	0.93609	0.93615	1	17592	0	0.31003	0.0065682	0.02159	0.896398	400	4	0.31003
sgINTERGENIC_26947	1	0.73861	0.739	1	13908	0	0.30938	0.26139	0.26121	0.999982	6086	0	0.30938
Uqcc2	6	0.9972	0.99718	1	18837	0	0.30718	0.34201	0.39852	0.999982	7251	1	0.30718
Gpc3	7	0.22342	0.37001	1	6267	1	0.30698	0.027601	0.069629	0.965326	1227	3	0.30698
Zfp869	8	0.97479	0.97494	1	18351	0	0.3048	0.24478	0.36458	0.999982	5832	2	0.3048
Pln	3	0.97471	0.97488	1	18350	0	0.304	0.36232	0.36243	0.999982	7534	1	0.304
Usf2	6	0.99733	0.99731	1	18842	0	0.30393	2.43e-05	0.00012431	0.106886	21	4	0.30393
Gm5615	6	0.2027	0.32709	1	5853	1	0.30284	0.28973	0.36579	0.999982	6532	1	0.30284
Srek1ip1	7	0.56475	0.64215	1	11329	1	0.30123	0.6329	0.63447	0.999982	11769	1	0.30123
Cdc42se2	7	0.51676	0.61958	1	10673	1	0.30004	0.009517	0.030553	0.949836	513	4	0.30004
Lyrm7	9	0.43524	0.59285	1	9584	2	0.29947	0.11233	0.22866	0.999982	3439	2	0.29947
Kcnmb2	9	0.92673	0.92701	1	17377	0	0.29832	0.70914	0.7139	0.999982	13298	1	0.29832
Scpep1	10	0.83892	0.85416	1	15723	1	0.29685	0.17709	0.32565	0.999982	4690	2	0.29685
Defa22	3	0.57356	0.57371	1	11412	0	0.29498	0.33232	0.33323	0.999982	7136	1	0.29498
Prrg3	7	0.91192	0.91186	1	17128	0	0.29404	0.04033	0.095293	0.987584	1651	3	0.29404
Tmem141	8	0.013329	0.04854	0.96638	795	1	0.29178	0.08945	0.18903	0.999982	2927	3	0.29178
Rab1b	8	0.96006	0.96015	1	17961	0	0.29067	0.6183	0.63162	0.999982	11506	1	0.29067
Rcan2	6	0.99872	0.99869	1	18869	0	0.29058	0.66897	0.66918	0.999982	12415	0	0.29058
Bhlhe22	9	0.22029	0.39734	1	6202	1	0.28949	0.24359	0.3723	0.999982	5812	2	0.28949
Nme4	8	0.96128	0.96137	1	18064	0	0.28827	0.02076	0.061591	0.965326	976	3	0.28827
BC016579	9	0.83829	0.84434	1	15709	1	0.28813	0.71125	0.71567	0.999982	13334	1	0.28813
2410131K14Rik	8	0.44809	0.59205	1	9762	2	0.2854	0.2221	0.33959	0.999982	5502	2	0.2854
Myoz2	6	0.99722	0.9972	1	18838	0	0.28339	0.0037013	0.012872	0.843506	255	4	0.28339
Tmem132b	8	0.19714	0.36307	1	5751	1	0.28272	0.59061	0.61096	0.999982	10988	1	0.28272
Smpx	6	0.99735	0.99733	1	18843	0	0.28168	0.41377	0.44687	0.999982	8225	1	0.28168
Ctdspl2	9	0.45477	0.60817	1	9836	1	0.28158	0.29195	0.42171	0.999982	6566	1	0.28158
Ost4	7	0.3902	0.52979	1	8937	1	0.28008	0.092465	0.17931	0.999982	3003	2	0.28008
Adh7	6	0.99872	0.99869	1	18870	0	0.27936	0.50082	0.51261	0.999982	9465	1	0.27936
Rab27b	8	0.85462	0.85482	1	16022	0	0.27908	0.050444	0.11817	0.994085	1925	3	0.27908
Cyp2j8	9	0.92808	0.92838	1	17426	0	0.2765	0.033446	0.093425	0.987584	1420	2	0.2765
Magt1	7	0.94928	0.94931	1	17814	0	0.27539	0.55309	0.56732	0.999982	10338	1	0.27539
Zfp367	6	0.99218	0.99217	1	18716	0	0.27497	0.003238	0.011344	0.83564	234	3	0.27497
Tmem42	9	0.15214	0.30952	1	4813	1	0.27019	0.2149	0.34354	0.999982	5380	2	0.27019
Tnfrsf26	8	0.58543	0.6874	1	11559	1	0.26942	0.38129	0.48564	0.999982	7806	1	0.26942
Pde7b	7	0.79362	0.79433	1	14849	1	0.26928	0.061634	0.13735	0.997747	2254	3	0.26928
Pkib	8	0.49446	0.63412	1	10388	1	0.26818	0.017918	0.05466	0.960079	873	3	0.26818
Kazald1	7	0.9779	0.97785	1	18411	0	0.26735	0.0078163	0.025416	0.926372	455	3	0.26735
Gm11780	8	0.99681	0.9968	1	18831	0	0.26528	0.24953	0.36985	0.999982	5891	2	0.26528
Spink11	4	0.96061	0.96054	1	18003	0	0.26509	0.23478	0.26529	0.999982	5676	1	0.26509
Krtap6-2	10	0.86265	0.86984	1	16176	1	0.26358	0.64655	0.67985	0.999982	12015	1	0.26358
G3bp1	10	0.37816	0.57395	1	8765	2	0.26237	0.0029796	0.012407	0.843506	222	5	0.26237
Mettl15	7	0.99652	0.9965	1	18827	0	0.26088	0.028026	0.07052	0.965326	1250	2	0.26088
Pin4	8	0.21518	0.38824	1	6094	2	0.2605	0.0098683	0.03203	0.949836	528	3	0.2605
Gm15319	2	0.49356	0.4934	1	10377	0	0.26042	0.32419	0.32396	0.999982	7005	0	0.26042
Rab37	9	0.606	0.72928	1	11883	1	0.25998	0.72587	0.72843	0.999982	13506	1	0.25998
Nme5	10	0.97962	0.97963	1	18441	0	0.25539	0.39311	0.52885	0.999982	7969	1	0.25539
Syce2	9	0.77939	0.80549	1	14614	1	0.25361	0.098174	0.20511	0.999982	3123	3	0.25361
Rnf182	8	0.46819	0.61026	1	10010	2	0.25322	0.00090195	0.0040162	0.612238	102	5	0.25322
A830080D01Rik	9	0.97303	0.97326	1	18332	0	0.25227	0.058407	0.1374	0.997747	2176	2	0.25227
Ccr4	7	0.96477	0.96464	1	18189	0	0.25171	0.64764	0.64831	0.999982	12040	1	0.25171
Clec4n	6	0.99771	0.99769	1	18848	0	0.25143	0.14282	0.23043	0.999982	4073	2	0.25143
sgINTERGENIC_30506	1	0.73241	0.73281	1	13793	0	0.25095	0.26759	0.26745	0.999982	6192	0	0.25095
Mospd2	7	0.98808	0.98809	1	18613	0	0.24969	0.05133	0.11723	0.994085	1954	3	0.24969
sgINTERGENIC_13201	1	0.71587	0.71614	1	13505	0	0.24948	0.28413	0.28388	0.999982	6460	0	0.24948
Tspan12	8	0.7722	0.78601	1	14466	1	0.24929	0.24795	0.36806	0.999982	5873	2	0.24929
Pip	7	0.79681	0.79734	1	14898	1	0.24665	0.21206	0.32034	0.999982	5334	1	0.24665
Defb50	6	0.22541	0.35092	1	6308	2	0.24662	0.70418	0.70437	0.999982	13221	0	0.24662
Gm3139	4	0.93453	0.93439	1	17572	0	0.24632	0.16187	0.2118	0.999982	4450	1	0.24632
1700019A02Rik	9	0.079881	0.20053	1	3044	1	0.24468	0.32122	0.4522	0.999982	6967	1	0.24468
Eif4e1b	7	0.99652	0.9965	1	18824	0	0.24427	0.038652	0.09196	0.987584	1600	3	0.24427
Rab11fip2	10	0.16956	0.34691	1	5173	3	0.24399	0.093973	0.20166	0.999982	3039	3	0.24399
Casp4	8	0.34854	0.50494	1	8311	1	0.24398	0.14788	0.25864	0.999982	4179	2	0.24398
Sectm1b	9	0.43393	0.59182	1	9567	1	0.24365	0.66412	0.67841	0.999982	12362	1	0.24365
Hpgds	8	0.90206	0.90205	1	16867	0	0.24261	0.035409	0.089852	0.987584	1489	3	0.24261
AU022252	7	0.36281	0.50286	1	8560	1	0.24199	0.78117	0.7814	0.999982	14529	0	0.24199
Otol1	7	0.95309	0.95303	1	17872	0	0.24192	0.15389	0.25177	0.999982	4308	1	0.24192
Urad	9	0.46548	0.61674	1	9983	1	0.23909	0.24046	0.36915	0.999982	5765	2	0.23909
A930009A15Rik	10	0.3285	0.52957	1	7984	3	0.23853	0.015801	0.051121	0.9536	773	3	0.23853
Fam131b	7	0.89642	0.89636	1	16801	0	0.2351	0.067005	0.14761	0.99878	2380	3	0.2351
Zfand5	7	0.36627	0.50621	1	8618	2	0.23417	0.026146	0.066649	0.965326	1175	3	0.23417
Prrt3	7	0.99652	0.9965	1	18820	0	0.23405	0.060826	0.13584	0.997747	2238	2	0.23405
Lta	8	0.70648	0.74528	1	13354	1	0.23352	0.66852	0.67272	0.999982	12409	1	0.23352
3110021N24Rik	9	0.15514	0.31343	1	4874	2	0.2334	0.033731	0.09395	0.987584	1429	3	0.2334
Pycr1	7	0.9986	0.99861	1	18866	0	0.23286	0.096954	0.18457	0.999982	3099	2	0.23286
Arrdc3	7	0.7028	0.722	1	13303	1	0.23166	0.57546	0.58508	0.999982	10659	1	0.23166
Gsdmcl1	8	0.86124	0.86141	1	16152	0	0.23159	0.25689	0.37805	0.999982	6004	2	0.23159
Batf	6	0.99713	0.99711	1	18834	0	0.23142	0.50967	0.51987	0.999982	9603	1	0.23142
Ugt2a1	7	0.87395	0.87378	1	16382	0	0.2314	0.66754	0.66756	0.999982	12398	1	0.2314
Kctd6	6	0.99591	0.99591	1	18793	0	0.23074	0.016329	0.043089	0.9536	800	2	0.23074
AY761184	8	0.42069	0.56749	1	9385	1	0.23043	0.036663	0.092235	0.987584	1535	3	0.23043
Map3k7cl	9	0.73732	0.78302	1	13888	1	0.23013	0.07002	0.15738	0.999982	2451	3	0.23013
sgINTERGENIC_8159	1	0.70446	0.70473	1	13332	0	0.22984	0.29554	0.29537	0.999982	6616	0	0.22984
Lrrc3b	7	0.91749	0.91754	1	17213	0	0.2294	0.17268	0.27378	0.999982	4620	2	0.2294
Bloc1s2	7	0.99166	0.99166	1	18700	0	0.2288	0.01554	0.04462	0.9536	760	2	0.2288
Tsga13	6	0.99725	0.99723	1	18839	0	0.22618	0.041768	0.09807	0.987584	1684	3	0.22618
Usp2	8	0.96449	0.96458	1	18187	0	0.22441	0.075588	0.16422	0.999982	2579	3	0.22441
Prps1	8	0.82984	0.83106	1	15551	1	0.22365	0.039824	0.09819	0.987584	1633	3	0.22365
Ctla2b	7	0.31046	0.45231	1	7706	2	0.22338	0.0067752	0.022224	0.896398	414	4	0.22338
Cplx2	8	0.75804	0.77641	1	14237	1	0.22069	0.10135	0.20843	0.999982	3199	2	0.22069
Ttc30a1	9	0.9591	0.95941	1	17945	0	0.22066	0.02614	0.076525	0.974447	1174	3	0.22066
Prorsd1	8	0.30428	0.4677	1	7609	1	0.21974	0.2708	0.39348	0.999982	6245	2	0.21974
Cnpy1	8	0.53259	0.6669	1	10862	1	0.2197	0.61665	0.63034	0.999982	11466	1	0.2197
sgINTERGENIC_8843	1	0.63841	0.63841	1	12337	0	0.21951	0.36159	0.36177	0.999982	7524	0	0.21951
Zpbp2	9	0.45677	0.60974	1	9867	2	0.21916	0.63952	0.6607	0.999982	11891	1	0.21916
Clpsl2	8	0.96168	0.96176	1	18072	0	0.2174	0.73865	0.73935	0.999982	13796	0	0.2174
Gm10662	7	0.65583	0.69187	1	12575	1	0.21363	0.75828	0.75849	0.999982	14150	0	0.21363
Gnal	7	0.82207	0.82198	1	15421	0	0.21167	0.2111	0.3192	0.999982	5321	1	0.21167
Papd7	7	0.9901	0.99012	1	18673	0	0.21014	0.009138	0.029408	0.949836	494	4	0.21014
Gm101	9	0.97153	0.97175	1	18298	0	0.20848	0.73874	0.74013	0.999982	13799	1	0.20848
sgINTERGENIC_27647	1	0.72121	0.72149	1	13600	0	0.20542	0.27879	0.27856	0.999982	6383	0	0.20542
Cers6	7	0.99077	0.9908	1	18682	0	0.20482	0.20147	0.3078	0.999982	5123	2	0.20482
Atf5	8	0.66551	0.72373	1	12743	1	0.2043	0.032459	0.084205	0.982669	1391	2	0.2043
Tmem255a	8	0.71778	0.75167	1	13525	1	0.20372	0.43266	0.51272	0.999982	8490	1	0.20372
Cnot2	7	0.96234	0.96223	1	18122	0	0.20344	0.011681	0.036476	0.9536	606	2	0.20344
Man2a1	7	0.99898	0.99896	1	18884	0	0.20248	0.18182	0.28453	0.999982	4770	1	0.20248
Ppy	7	0.98912	0.98916	1	18664	0	0.20231	0.46277	0.50332	0.999982	8923	1	0.20231
Cypt15	5	0.85953	0.85963	1	16121	0	0.20186	0.19023	0.26814	0.999982	4920	1	0.20186
Fbxw26	7	0.34039	0.48116	1	8183	1	0.20172	0.25563	0.37257	0.999982	5981	2	0.20172
Pddc1	7	0.99652	0.9965	1	18819	0	0.20103	0.20878	0.31647	0.999982	5263	2	0.20103
Chrm3	8	0.94172	0.94185	1	17679	0	0.20014	0.095153	0.19903	0.999982	3065	2	0.20014
Smim19	8	0.99951	0.99949	1	18892	0	0.19959	0.00040364	0.0019415	0.510107	57	4	0.19959
Cd300e	8	0.9392	0.93929	1	17638	0	0.19873	0.18408	0.29803	0.999982	4805	1	0.19873
Il11	7	0.8444	0.84419	1	15817	0	0.19871	0.11396	0.20446	0.999982	3467	2	0.19871
Cyp4a32	8	0.5958	0.69173	1	11718	1	0.19799	0.066691	0.14799	0.99878	2373	2	0.19799
Pmp22	8	0.99035	0.99034	1	18679	0	0.19583	0.64036	0.6491	0.999982	11909	1	0.19583
Gm13272	4	0.67986	0.67928	1	12966	0	0.19572	0.25869	0.28356	0.999982	6048	1	0.19572
Dnajc25	7	0.99387	0.99388	1	18772	0	0.19506	0.0516	0.11776	0.994085	1963	3	0.19506
Hykk	9	0.91102	0.9113	1	17023	0	0.19444	0.013838	0.04434	0.9536	692	3	0.19444
Chac2	8	0.95478	0.95484	1	17901	0	0.19408	0.0078879	0.026368	0.937588	456	4	0.19408
Cntln	9	0.70719	0.76886	1	13367	1	0.1935	0.48675	0.56947	0.999982	9266	1	0.1935
Fcgr2b	9	0.056359	0.15237	1	2362	2	0.1931	0.22213	0.35085	0.999982	5503	1	0.1931
Zfp60	7	0.84647	0.84625	1	15863	0	0.19241	0.044249	0.1031	0.987584	1765	3	0.19241
Ndufa4l2	8	0.85386	0.85406	1	16003	0	0.19162	0.15616	0.26759	0.999982	4352	2	0.19162
Zfp655	7	0.93192	0.93193	1	17463	0	0.19016	0.64788	0.64854	0.999982	12046	1	0.19016
Epyc	8	0.020397	0.066223	0.974096	1111	1	0.18666	0.66753	0.67185	0.999982	12397	1	0.18666
Myh8	8	0.87057	0.87055	1	16321	0	0.18627	0.68339	0.68591	0.999982	12616	1	0.18627
Prl3d3	2	0.89155	0.89113	1	16726	0	0.18615	0.48503	0.48487	0.999982	9247	0	0.18615
Magohb	9	0.45296	0.60672	1	9822	2	0.18433	0.095485	0.2006	0.999982	3070	3	0.18433
Gm13078	8	0.91312	0.9132	1	17147	0	0.18418	0.09493	0.19865	0.999982	3058	3	0.18418
Ubd	9	0.51969	0.66095	1	10703	2	0.18402	0.28232	0.41176	0.999982	6441	2	0.18402
Tcap	7	0.81491	0.81483	1	15311	0	0.18106	0.062213	0.13848	0.997747	2266	2	0.18106
Cpne3	9	0.89436	0.89484	1	16762	0	0.17957	0.15972	0.28885	0.999982	4406	2	0.17957
Ormdl1	9	0.95915	0.95947	1	17946	0	0.17754	0.057862	0.13648	0.997747	2156	3	0.17754
Ctrl	7	0.79531	0.79588	1	14874	1	0.17642	0.78117	0.7814	0.999982	14558	0	0.17642
Fam213a	8	0.48228	0.62292	1	10208	2	0.17564	0.062888	0.14104	0.997747	2279	2	0.17564
Csnk2a2	9	0.60032	0.72731	1	11787	1	0.17547	0.18661	0.31536	0.999982	4848	2	0.17547
Apon	8	0.73986	0.76484	1	13928	1	0.17517	0.20208	0.31768	0.999982	5136	2	0.17517
Mettl11b	9	0.40505	0.56965	1	9157	1	0.1749	0.060943	0.14181	0.997747	2241	3	0.1749
Gm4559	7	0.85109	0.85084	1	15951	0	0.1747	0.11099	0.20103	0.999982	3407	2	0.1747
6030498E09Rik	8	0.86324	0.86335	1	16189	0	0.17442	0.016642	0.051124	0.9536	818	3	0.17442
Tm2d1	9	0.56773	0.7016	1	11350	1	0.17383	0.0053911	0.020867	0.893072	347	3	0.17383
Defa5	5	0.28273	0.40874	1	7268	1	0.17378	0.29365	0.33689	0.999982	6585	1	0.17378
Ube2e3	8	0.24351	0.41793	1	6619	2	0.17346	0.66888	0.67304	0.999982	12413	1	0.17346
Nfia	9	0.033665	0.10356	0.981689	1627	2	0.17268	0.25245	0.38134	0.999982	5940	2	0.17268
Rassf1	9	0.29568	0.48906	1	7470	2	0.1726	0.092662	0.19582	0.999982	3013	3	0.1726
Smchd1	8	0.71045	0.7475	1	13413	1	0.17181	0.08045	0.17305	0.999982	2711	3	0.17181
Tmtc3	8	0.33121	0.49039	1	8033	2	0.17134	0.13285	0.24244	0.999982	3864	2	0.17134
Ly96	8	0.83454	0.83534	1	15630	1	0.17042	0.8007	0.8011	0.999982	15031	0	0.17042
Ces2f	8	0.83506	0.83581	1	15643	1	0.16917	0.059804	0.13547	0.997747	2202	1	0.16917
Neurog1	7	0.2538	0.39847	1	6813	1	0.16595	0.0418	0.098225	0.987584	1690	1	0.16595
Cyth4	9	0.51173	0.65433	1	10611	2	0.16595	0.0039522	0.015818	0.859864	269	4	0.16595
Ppp1r14c	9	0.98918	0.9893	1	18665	0	0.16528	0.050926	0.12444	0.996594	1939	3	0.16528
Elovl3	6	0.87146	0.87163	1	16334	0	0.16526	0.0019568	0.0070561	0.745594	161	4	0.16526
9830107B12Rik	8	0.21948	0.39418	1	6178	1	0.16499	0.053155	0.1231	0.995284	2014	3	0.16499
Atf3	8	0.069565	0.1775	1	2779	2	0.16395	0.16843	0.281	0.999982	4552	1	0.16395
Areg	9	0.55271	0.68865	1	11118	1	0.16386	0.045353	0.11471	0.994085	1800	2	0.16386
sgINTERGENIC_19366	1	0.61866	0.61839	1	12080	0	0.16278	0.38134	0.38138	0.999982	7808	0	0.16278
Birc7	7	0.99345	0.99345	1	18763	0	0.16263	0.021295	0.056617	0.96147	1009	2	0.16263
Gla	7	0.99652	0.9965	1	18825	0	0.16104	0.20878	0.31647	0.999982	5271	2	0.16104
Nt5c3b	9	0.93184	0.93211	1	17462	0	0.1609	0.22372	0.35244	0.999982	5527	2	0.1609
B020004J07Rik	7	0.54121	0.63073	1	10961	1	0.1589	0.035765	0.086147	0.984335	1504	2	0.1589
Pcdhb7	8	0.99183	0.99184	1	18703	0	0.15886	0.098828	0.2056	0.999982	3139	2	0.15886
Cnih4	7	0.49985	0.61215	1	10458	1	0.15833	0.12233	0.21427	0.999982	3630	2	0.15833
Gp9	8	0.92137	0.92149	1	17283	0	0.15765	0.042865	0.10389	0.987584	1719	3	0.15765
Pex16	7	0.3761	0.51592	1	8746	1	0.15524	0.42433	0.47856	0.999982	8371	1	0.15524
Spa17	8	0.057126	0.15207	1	2392	1	0.15523	0.20156	0.31709	0.999982	5130	1	0.15523
Uts2b	7	0.84382	0.84364	1	15807	0	0.15432	0.099167	0.18718	0.999982	3149	2	0.15432
Cish	8	0.9599	0.96	1	17958	0	0.15397	0.11021	0.21805	0.999982	3392	2	0.15397
Sat1	7	0.66971	0.70032	1	12803	1	0.15351	0.5444	0.56064	0.999982	10117	1	0.15351
Liph	8	0.94619	0.9463	1	17763	0	0.15249	0.001425	0.006115	0.732072	133	5	0.15249
Defb3	8	0.48055	0.62137	1	10178	1	0.15224	0.52767	0.56853	0.999982	9868	1	0.15224
Tmem130	7	0.95309	0.95303	1	17880	0	0.15223	0.0081785	0.026511	0.939139	466	4	0.15223
Ctnnbip1	8	0.9697	0.9698	1	18268	0	0.15157	0.086523	0.1838	0.999982	2866	3	0.15157
Calm4	7	0.80064	0.80093	1	14958	1	0.15067	0.64597	0.64665	0.999982	12000	1	0.15067
Pibf1	7	0.3902	0.52979	1	8941	1	0.14869	0.22354	0.33403	0.999982	5524	2	0.14869
Gm3336	7	0.98163	0.9816	1	18472	0	0.14685	0.11168	0.20186	0.999982	3421	2	0.14685
Prl2a1	8	0.96139	0.96148	1	18067	0	0.14619	0.0076189	0.025536	0.927339	450	1	0.14619
Gng7	7	0.94841	0.94846	1	17802	0	0.14528	0.044249	0.1031	0.987584	1766	3	0.14528
Cxcr1	7	0.99652	0.9965	1	18828	0	0.14523	0.57698	0.58631	0.999982	10676	1	0.14523
Cd244	8	0.89241	0.89242	1	16745	0	0.14464	0.021272	0.062598	0.965326	1005	3	0.14464
Chic1	8	0.98718	0.98712	1	18599	0	0.14397	0.082397	0.17647	0.999982	2757	3	0.14397
Map3k2	7	0.45837	0.59456	1	9886	1	0.1439	0.095149	0.18245	0.999982	3064	2	0.1439
B3galt4	7	0.97374	0.97366	1	18340	0	0.14349	0.1479	0.24452	0.999982	4180	2	0.14349
Gabra3	7	0.75514	0.76101	1	14185	1	0.14341	0.86045	0.86026	0.999982	16005	0	0.14341
Rwdd1	8	0.52176	0.6597	1	10731	1	0.14204	0.017654	0.053938	0.959083	863	4	0.14204
Mtm1	10	0.20763	0.39153	1	5936	2	0.13902	0.39167	0.52742	0.999982	7945	2	0.13902
Tmbim7	9	0.90045	0.90086	1	16845	0	0.13891	0.30511	0.43537	0.999982	6771	2	0.13891
Cdr1	9	0.85132	0.85454	1	15954	1	0.13833	0.23106	0.3597	0.999982	5629	2	0.13833
Mif	9	0.87021	0.87094	1	16315	1	0.13825	0.2668	0.39587	0.999982	6175	2	0.13825
Ube2v2	8	0.85036	0.8505	1	15937	0	0.13756	0.054534	0.12567	0.997747	2056	3	0.13756
Slit2	7	0.98884	0.98889	1	18660	0	0.13737	0.71259	0.71262	0.999982	13351	0	0.13737
Galnt2	7	0.98181	0.98178	1	18474	0	0.13478	0.056002	0.12653	0.997747	2100	3	0.13478
Prb1	9	0.96477	0.9651	1	18190	0	0.13356	0.45207	0.552	0.999982	8764	1	0.13356
Abhd6	6	0.99719	0.99717	1	18836	0	0.13355	0.3013	0.37285	0.999982	6712	1	0.13355
Nop10	8	0.80907	0.81343	1	15228	1	0.13306	0.088099	0.18665	0.999982	2902	2	0.13306
1700042B14Rik	8	0.24739	0.42106	1	6699	2	0.13293	0.032436	0.084166	0.982669	1390	3	0.13293
Sc4mol	8	0.95058	0.9507	1	17832	0	0.13248	0.00042888	0.002053	0.510953	65	3	0.13248
Tas2r122	8	0.81641	0.81946	1	15341	1	0.13235	0.051893	0.12081	0.994085	1972	2	0.13235
Crtac1	7	0.99351	0.99351	1	18764	0	0.13209	0.047144	0.1089	0.992961	1847	2	0.13209
2610528A11Rik	8	0.01843	0.061318	0.973225	1039	2	0.13192	0.05694	0.13011	0.997747	2129	1	0.13192
Gm1322	8	0.88918	0.88921	1	16698	0	0.13129	0.021051	0.062162	0.965326	996	2	0.13129
Zfp148	8	0.47182	0.61347	1	10072	1	0.13107	0.04311	0.10435	0.988801	1729	2	0.13107
Hmgcll1	8	0.68732	0.73487	1	13062	1	0.13018	0.17236	0.28526	0.999982	4613	2	0.13018
Map4k5	7	0.87886	0.87869	1	16451	0	0.12966	0.063552	0.141	0.997747	2294	2	0.12966
Tmem212	8	0.81273	0.81642	1	15278	1	0.12867	0.13437	0.24409	0.999982	3893	1	0.12867
Malt1	6	0.99731	0.99729	1	18840	0	0.12837	0.027551	0.067753	0.965326	1225	2	0.12837
Rbms2	9	0.89292	0.89339	1	16753	0	0.12816	0.11765	0.23738	0.999982	3552	3	0.12816
Abi3bp	8	0.28796	0.45425	1	7354	1	0.12778	0.80732	0.80765	0.999982	15118	0	0.12778
Zfp1	8	0.15604	0.30505	1	4893	1	0.12732	0.5968	0.61548	0.999982	11075	1	0.12732
Zfp688	7	0.70111	0.72086	1	13283	1	0.12677	0.015363	0.044262	0.9536	754	3	0.12677
Ccrl2	7	0.72144	0.73514	1	13608	1	0.12649	0.14455	0.24059	0.999982	4107	2	0.12649
Mfsd1	8	0.71612	0.75073	1	13507	1	0.12639	0.27677	0.40011	0.999982	6344	2	0.12639
Kat6b	9	0.21308	0.38809	1	6056	3	0.12578	0.72257	0.72546	0.999982	13474	1	0.12578
Cd63	10	0.19855	0.38101	1	5775	2	0.12519	0.12655	0.25267	0.999982	3727	2	0.12519
Egf	6	0.98674	0.98676	1	18589	0	0.12459	0.72812	0.7283	0.999982	13612	0	0.12459
Hrsp12	8	0.8158	0.81898	1	15327	1	0.12363	0.17329	0.28625	0.999982	4632	1	0.12363
Glmn	9	0.84043	0.84596	1	15756	1	0.12293	0.071079	0.15915	0.999982	2481	3	0.12293
Pi15	8	0.85097	0.85113	1	15949	0	0.1222	0.097062	0.20245	0.999982	3102	3	0.1222
sgINTERGENIC_5314	1	0.63415	0.63412	1	12274	0	0.12196	0.36585	0.36598	0.999982	7581	0	0.12196
Musk	9	0.050643	0.1404	1	2201	2	0.12113	0.38039	0.51464	0.999982	7796	2	0.12113
Mageb3	8	0.83039	0.83154	1	15565	1	0.12058	0.31696	0.44537	0.999982	6924	1	0.12058
9030025P20Rik	8	0.96146	0.96156	1	18068	0	0.11968	0.18523	0.29932	0.999982	4826	2	0.11968
Angpt1	8	0.96277	0.96283	1	18128	0	0.11816	0.076103	0.16514	0.999982	2584	2	0.11816
Gab3	8	0.98113	0.98117	1	18462	0	0.11812	0.081278	0.17453	0.999982	2730	3	0.11812
Cd1d2	8	0.25665	0.42866	1	6840	1	0.11676	0.030158	0.07985	0.97654	1317	3	0.11676
Ddn	7	0.61681	0.66926	1	12052	1	0.11613	0.31182	0.4139	0.999982	6858	1	0.11613
Clec2f	7	0.95309	0.95303	1	17877	0	0.11276	0.63363	0.63515	0.999982	11783	1	0.11276
Acox3	8	0.31218	0.47433	1	7733	2	0.11247	0.57054	0.59682	0.999982	10597	1	0.11247
Rarb	8	0.94495	0.94505	1	17742	0	0.11239	0.097887	0.20391	0.999982	3116	2	0.11239
Hdhd1a	6	0.99638	0.99636	1	18815	0	0.11158	0.062804	0.12732	0.997747	2275	2	0.11158
Tmem184c	8	0.98341	0.98342	1	18548	0	0.11112	0.8631	0.86322	0.999982	16042	0	0.11112
Fbxo42	5	1	1	1	18915	0	0.11006	3.09e-07	7.85e-07	0.00135	12	5	0.11006
Tpbpa	8	0.79964	0.80603	1	14939	1	0.10993	0.55519	0.58656	0.999982	10370	1	0.10993
Krtap26-1	9	0.60532	0.72903	1	11878	1	0.1094	0.40446	0.52968	0.999982	8108	1	0.1094
Tas2r119	7	0.99825	0.99824	1	18856	0	0.10848	0.81636	0.8163	0.999982	15244	0	0.10848
Zfp772	8	0.039483	0.11185	0.984161	1845	1	0.10797	0.57516	0.60003	0.999982	10655	1	0.10797
Vezf1	6	0.99554	0.99555	1	18783	0	0.10602	0.13139	0.21568	0.999982	3827	1	0.10602
Etfb	8	0.98123	0.98127	1	18464	0	0.10456	0.12122	0.22987	0.999982	3609	2	0.10456
Mettl23	7	0.54927	0.63457	1	11071	1	0.1044	0.059892	0.134	0.997747	2211	2	0.1044
Abcc5	7	0.91505	0.91508	1	17173	0	0.10362	0.042369	0.099341	0.987584	1706	3	0.10362
Nicn1	6	0.98369	0.98368	1	18554	0	0.10354	0.034853	0.083513	0.980637	1465	3	0.10354
Wipi1	7	0.9779	0.97785	1	18414	0	0.10306	0.51322	0.53781	0.999982	9659	1	0.10306
Cts7	10	0.44484	0.6183	1	9706	2	0.10272	0.58081	0.64234	0.999982	10860	1	0.10272
Cox6b1	8	0.96572	0.96584	1	18205	0	0.10213	0.019078	0.057857	0.96147	917	3	0.10213
Esp8	8	0.42159	0.56829	1	9395	2	0.10171	0.82387	0.82409	0.999982	15375	0	0.10171
Mreg	8	0.91877	0.91885	1	17237	0	0.10141	0.78649	0.78699	0.999982	14645	0	0.10141
Msh6	7	0.9912	0.99121	1	18690	0	0.10073	0.012659	0.038555	0.9536	651	3	0.10073
Praf2	8	0.25125	0.42424	1	6760	1	0.099697	0.21486	0.33168	0.999982	5378	2	0.099697
Ccl12	9	0.79159	0.81268	1	14810	1	0.099403	0.046325	0.11644	0.994085	1826	3	0.099403
Xxylt1	6	0.79209	0.79234	1	14819	0	0.099236	0.084343	0.15517	0.999982	2810	1	0.099236
Rac1	9	0.98324	0.98342	1	18546	0	0.099078	0.82368	0.82437	0.999982	15352	0	0.099078
Tram2	7	0.81824	0.81821	1	15370	0	0.098167	0.25209	0.36829	0.999982	5932	1	0.098167
S100a11	9	0.12557	0.27446	1	4230	2	0.097788	0.21868	0.34731	0.999982	5446	2	0.097788
Palm	7	0.9849	0.98487	1	18571	0	0.097406	0.1845	0.28773	0.999982	4813	2	0.097406
Ceacam11	7	0.83679	0.83664	1	15682	0	0.096073	0.0085363	0.027623	0.949836	478	4	0.096073
Psmb6	6	0.92737	0.92744	1	17393	0	0.095861	0.00023059	0.001046	0.412232	43	5	0.095861
Rex2	3	0.8335	0.83347	1	15612	0	0.094818	0.27366	0.27868	0.999982	6302	1	0.094818
Slc35a3	8	0.93987	0.94	1	17649	0	0.093865	0.74871	0.7494	0.999982	13955	0	0.093865
Bloc1s6	7	0.53654	0.62855	1	10899	1	0.092428	0.0063967	0.021071	0.89575	392	4	0.092428
Itfg3	9	0.87791	0.87833	1	16441	1	0.092419	0.69257	0.70026	0.999982	12853	1	0.092419
Lair1	6	0.97938	0.97929	1	18438	0	0.092362	0.61307	0.61324	0.999982	11385	0	0.092362
Eif2s3x	8	0.84577	0.84597	1	15846	1	0.092205	0.0096008	0.031227	0.949836	518	3	0.092205
Ttll11	7	0.9663	0.96617	1	18211	0	0.091977	0.72597	0.72614	0.999982	13507	0	0.091977
Slc50a1	6	0.99618	0.99617	1	18811	0	0.090383	0.040425	0.095262	0.987584	1653	3	0.090383
Lrat	7	0.65536	0.6916	1	12572	1	0.090336	0.11698	0.20802	0.999982	3522	2	0.090336
Tcp10b	6	0.9619	0.96205	1	18092	0	0.090105	0.16177	0.2548	0.999982	4432	2	0.090105
Serpinb3b	7	0.96311	0.96299	1	18129	0	0.09009	0.014882	0.043237	0.9536	728	3	0.09009
Trp53rk	6	0.953	0.95308	1	17866	0	0.089965	0.034265	0.082221	0.978178	1448	3	0.089965
Hnrnpa1	8	0.59946	0.69329	1	11771	1	0.089333	0.16683	0.27922	0.999982	4515	2	0.089333
Cpb2	9	0.4651	0.61646	1	9978	2	0.089268	0.13966	0.26916	0.999982	3997	2	0.089268
Elmo1	7	0.92802	0.92801	1	17423	0	0.089045	0.81839	0.81837	0.999982	15266	0	0.089045
Btbd3	6	0.99635	0.99633	1	18814	0	0.087918	0.32499	0.38768	0.999982	7012	1	0.087918
Gypc	6	0.99645	0.99642	1	18818	0	0.08772	0.022966	0.057736	0.96147	1068	3	0.08772
BC017643	8	0.84973	0.84985	1	15926	0	0.087638	0.25689	0.37805	0.999982	6014	2	0.087638
Fopnl	9	0.80194	0.81912	1	15050	1	0.086632	0.045262	0.11454	0.994085	1798	3	0.086632
BC027072	7	0.95309	0.95303	1	17870	0	0.086607	0.050726	0.11601	0.994085	1932	2	0.086607
Serpinf2	6	0.98687	0.98688	1	18591	0	0.085218	0.11231	0.19109	0.999982	3438	1	0.085218
C130079G13Rik	7	0.95309	0.95303	1	17873	0	0.085092	0.02882	0.072139	0.965326	1275	3	0.085092
Spink4	7	0.9779	0.97785	1	18417	0	0.084504	0.00073692	0.0031788	0.606188	91	2	0.084504
Lcn12	10	0.51335	0.66607	1	10641	2	0.084342	0.19165	0.33877	0.999982	4947	2	0.084342
Prkab2	8	0.83034	0.8315	1	15564	1	0.083167	0.72201	0.72271	0.999982	13470	0	0.083167
Ipp	8	0.80201	0.80784	1	15053	1	0.082043	0.36533	0.47769	0.999982	7571	1	0.082043
Mpv17l	8	0.52248	0.66037	1	10738	1	0.081903	0.009013	0.029533	0.949836	490	4	0.081903
Cldn24	7	0.55521	0.63746	1	11182	1	0.081388	0.27054	0.3906	0.999982	6241	2	0.081388
G630090E17Rik	9	0.096972	0.23441	1	3500	2	0.081044	0.031728	0.090371	0.987584	1370	3	0.081044
Zfp62	9	0.57113	0.70456	1	11385	2	0.080571	0.25542	0.38431	0.999982	5978	2	0.080571
Pih1d2	10	0.084764	0.21246	1	3181	4	0.079622	0.085794	0.18879	0.999982	2845	3	0.079622
Dppa2	8	0.65002	0.71615	1	12487	1	0.079496	0.29519	0.42072	0.999982	6612	2	0.079496
C1qb	10	0.99569	0.9957	1	18787	0	0.07937	0.12663	0.25279	0.999982	3730	2	0.07937
Krtap4-7	7	0.93412	0.93418	1	17505	0	0.079142	0.10351	0.19223	0.999982	3248	2	0.079142
Zfp558	7	0.91934	0.91933	1	17246	0	0.078963	0.17109	0.27192	0.999982	4591	2	0.078963
Gm7361	7	0.80097	0.80125	1	14964	1	0.078613	0.0043934	0.014988	0.844722	293	4	0.078613
Gm10267	4	0.8984	0.89814	1	16824	0	0.078525	0.16077	0.21104	0.999982	4419	1	0.078525
Apol9b	8	0.11909	0.25152	1	4059	1	0.077765	0.034175	0.087478	0.984498	1444	3	0.077765
Mthfs	4	0.77768	0.77727	1	14557	0	0.077572	0.68554	0.685	0.999982	12649	0	0.077572
Gm8298	8	0.70025	0.74181	1	13258	1	0.077178	0.34962	0.47008	0.999982	7352	1	0.077178
Rnf24	9	0.70263	0.76678	1	13302	1	0.076657	0.75746	0.75798	0.999982	14129	1	0.076657
Hpcal1	9	0.95725	0.95756	1	17927	0	0.076501	0.015356	0.048361	0.9536	753	3	0.076501
Bpifa2	9	0.81406	0.8272	1	15300	1	0.075848	0.73139	0.73337	0.999982	13688	1	0.075848
Acaa1b	8	0.12224	0.2561	1	4149	2	0.075423	0.0036227	0.013711	0.844722	252	4	0.075423
Fkbp11	7	0.98902	0.98906	1	18663	0	0.075056	0.2188	0.3284	0.999982	5452	1	0.075056
Rangrf	8	0.36992	0.52328	1	8660	2	0.073902	0.27684	0.40018	0.999982	6345	2	0.073902
Ugt1a6b	2	0.84787	0.84755	1	15899	0	0.073713	0.28195	0.28181	0.999982	6426	0	0.073713
Rfwd2	9	0.49949	0.64432	1	10454	2	0.071008	0.515	0.58428	0.999982	9682	1	0.071008
Hamp2	5	0.72099	0.72115	1	13595	0	0.070977	0.32642	0.36034	0.999982	7042	1	0.070977
Gk2	8	0.82387	0.8258	1	15455	1	0.070756	0.74749	0.74821	0.999982	13938	0	0.070756
Sec61b	9	0.95966	0.95996	1	17954	0	0.069051	0.043785	0.11194	0.993553	1753	3	0.069051
Hnmt	8	0.054517	0.14627	1	2318	1	0.06841	0.08357	0.17858	0.999982	2792	3	0.06841
1700015G11Rik	7	0.79665	0.79719	1	14895	1	0.067894	0.1287	0.22182	0.999982	3776	2	0.067894
Ankra2	8	0.78539	0.79536	1	14696	1	0.066705	0.068136	0.15063	0.999982	2408	3	0.066705
Bmp3	7	0.98969	0.9897	1	18669	0	0.066372	0.57243	0.58265	0.999982	10618	1	0.066372
Sdcbp	9	0.49791	0.64302	1	10439	2	0.066034	0.32297	0.45404	0.999982	6991	1	0.066034
Wwox	8	0.067244	0.17388	1	2708	1	0.064622	0.013145	0.041354	0.9536	665	4	0.064622
Ccdc134	9	0.99416	0.99423	1	18775	0	0.064268	0.059926	0.14003	0.997747	2213	2	0.064268
Csta	7	0.0042799	0.017087	0.907519	305	1	0.064258	0.11095	0.20099	0.999982	3406	2	0.064258
Plac8l1	8	0.98718	0.98712	1	18600	0	0.063781	0.043172	0.10447	0.988801	1733	3	0.063781
Tdrd7	6	0.98686	0.98688	1	18590	0	0.063572	0.49693	0.50949	0.999982	9412	1	0.063572
Clec4a4	8	0.05468	0.14664	1	2323	2	0.062834	0.85738	0.85755	0.999982	15957	0	0.062834
Setd3	7	0.94023	0.94024	1	17656	0	0.062779	0.019558	0.053046	0.959083	937	2	0.062779
Cxadr	8	0.58953	0.68908	1	11625	1	0.062398	0.72709	0.72776	0.999982	13521	0	0.062398
Cops2	8	0.9697	0.9698	1	18272	0	0.062193	0.01093	0.035061	0.9536	574	3	0.062193
Fgl1	6	0.93379	0.93382	1	17501	0	0.062135	0.066476	0.13211	0.997747	2368	2	0.062135
Nr2f2	7	0.36769	0.50758	1	8638	1	0.062111	0.0045532	0.015459	0.850089	302	2	0.062111
Myl10	8	0.48841	0.62852	1	10296	1	0.062103	0.035554	0.09015	0.987584	1494	3	0.062103
Rsph3a	8	0.36133	0.51586	1	8534	2	0.062067	0.1678	0.2803	0.999982	4539	1	0.062067
Fam154a	7	0.99652	0.9965	1	18823	0	0.061825	0.30487	0.41019	0.999982	6765	1	0.061825
Galntl5	8	0.772	0.78588	1	14464	1	0.061755	0.4201	0.50595	0.999982	8302	1	0.061755
Rfx5	7	0.92133	0.92134	1	17281	0	0.061458	0.24227	0.35648	0.999982	5788	2	0.061458
S1pr5	9	0.58868	0.71982	1	11613	2	0.061159	0.22644	0.35512	0.999982	5566	2	0.061159
Pradc1	9	0.959	0.95932	1	17944	0	0.060637	0.23659	0.36518	0.999982	5710	2	0.060637
Bbs5	9	0.50196	0.64634	1	10484	2	0.060448	0.10497	0.21636	0.999982	3289	2	0.060448
Cpsf4l	9	0.35522	0.53228	1	8433	2	0.059381	0.13193	0.26092	0.999982	3842	3	0.059381
Pla2g5	8	0.52895	0.66557	1	10810	1	0.059139	0.020705	0.061488	0.965326	973	3	0.059139
Phyhd1	6	0.98708	0.9871	1	18595	0	0.058846	0.16177	0.2548	0.999982	4442	2	0.058846
Bri3	9	0.66395	0.75072	1	12723	1	0.058115	0.23287	0.36151	0.999982	5652	2	0.058115
Gm15070	10	0.26479	0.45719	1	6983	3	0.05784	0.012262	0.04206	0.9536	636	3	0.05784
Fam149a	8	0.98433	0.98432	1	18563	0	0.057719	0.23127	0.34969	0.999982	5633	2	0.057719
Gm20767	4	0.92362	0.9235	1	17330	0	0.057704	0.58032	0.57974	0.999982	10793	0	0.057704
Tk1	6	0.95452	0.95468	1	17899	0	0.056693	0.0015205	0.0055587	0.729791	138	4	0.056693
Fbxl5	7	0.21465	0.36187	1	6084	1	0.056668	0.20878	0.31647	0.999982	5272	2	0.056668
Zfp708	6	0.81871	0.81884	1	15375	0	0.056008	0.024923	0.062037	0.965326	1128	2	0.056008
Cops3	6	0.97244	0.97246	1	18317	0	0.055904	0.017164	0.044938	0.9536	839	2	0.055904
D630033O11Rik	8	0.73216	0.76009	1	13789	1	0.055521	0.035841	0.090667	0.987584	1506	2	0.055521
Cd24a	7	0.9779	0.97785	1	18401	0	0.055323	0.15365	0.25151	0.999982	4302	2	0.055323
Myd88	7	0.12833	0.25802	1	4301	1	0.054679	0.17783	0.27984	0.999982	4703	2	0.054679
Zfy1	9	0.22263	0.40034	1	6254	2	0.054625	0.93494	0.93517	0.999982	17465	0	0.054625
Nipal2	8	0.9607	0.96078	1	18058	0	0.054335	0.5774	0.60162	0.999982	10681	1	0.054335
Tas2r107	9	0.63277	0.7389	1	12260	1	0.053236	0.026655	0.077872	0.976212	1195	4	0.053236
Fam135b	7	0.67728	0.70508	1	12928	1	0.053164	0.476	0.51217	0.999982	9095	1	0.053164
Myef2	8	0.20044	0.36768	1	5823	2	0.052597	0.070331	0.15473	0.999982	2460	3	0.052597
Trpv1	8	0.49388	0.6336	1	10381	1	0.052592	0.72851	0.72916	0.999982	13645	0	0.052592
Gm5803	9	0.99575	0.99578	1	18789	0	0.052437	0.26799	0.39706	0.999982	6198	2	0.052437
Tsfm	6	0.92333	0.92337	1	17322	0	0.051098	0.0013044	0.0048317	0.667161	124	3	0.051098
Serpinb8	8	0.77505	0.78795	1	14519	1	0.050088	0.90464	0.90464	0.999982	16776	0	0.050088
Fabp9	7	0.90608	0.906	1	16938	0	0.050057	0.066426	0.14647	0.998094	2366	3	0.050057
Mup4	5	0.90462	0.90496	1	16913	0	0.049905	0.017721	0.044989	0.9536	867	3	0.049905
Fgd5	7	0.9463	0.94633	1	17771	0	0.04935	0.23172	0.3437	0.999982	5639	2	0.04935
Tspan4	7	0.43937	0.57879	1	9641	1	0.048887	0.24373	0.3582	0.999982	5815	2	0.048887
Ndufc1	9	0.64499	0.74341	1	12419	1	0.04831	0.10329	0.21357	0.999982	3242	3	0.04831
Ngly1	6	0.84222	0.84248	1	15782	0	0.048109	0.055564	0.11789	0.994085	2088	2	0.048109
Tmem123	7	0.93004	0.93002	1	17441	0	0.047857	0.35145	0.43559	0.999982	7382	1	0.047857
Arpp19	9	0.40649	0.57077	1	9175	1	0.046074	0.34347	0.47543	0.999982	7271	2	0.046074
1700020N15Rik	7	0.90969	0.90964	1	16992	0	0.046042	0.36853	0.44523	0.999982	7627	1	0.046042
Tnfrsf22	8	0.98286	0.98287	1	18542	0	0.045615	0.66432	0.66907	0.999982	12364	1	0.045615
Tsga8	8	0.47372	0.61523	1	10099	2	0.045341	0.084886	0.18089	0.999982	2825	2	0.045341
Pcdha12	6	0.97486	0.97479	1	18352	0	0.044967	0.48338	0.49874	0.999982	9231	1	0.044967
Zbtb45	6	0.94943	0.94945	1	17817	0	0.044825	0.29359	0.36815	0.999982	6583	1	0.044825
Pqlc2	6	0.98505	0.98505	1	18574	0	0.04464	0.0015069	0.0055079	0.729791	137	4	0.04464
Hspbap1	8	0.49201	0.63183	1	10353	1	0.042826	0.29717	0.42301	0.999982	6645	2	0.042826
9030619P08Rik	9	0.39608	0.56283	1	9023	2	0.0426	0.32782	0.45904	0.999982	7056	2	0.0426
Ssr4	7	0.93385	0.93392	1	17502	0	0.042462	0.20061	0.30678	0.999982	5110	2	0.042462
Gpr171	7	0.80013	0.80046	1	14945	1	0.041927	0.85459	0.85435	0.999982	15915	0	0.041927
Ypel1	6	0.84223	0.8425	1	15783	0	0.041911	0.081937	0.15204	0.999982	2747	1	0.041911
Sell	8	0.4713	0.61303	1	10066	1	0.041722	0.0037974	0.014224	0.844722	262	2	0.041722
Klhl17	8	0.36197	0.51641	1	8545	2	0.041338	0.35064	0.47059	0.999982	7366	1	0.041338
Klk1b4	9	0.82876	0.83734	1	15544	1	0.04092	0.51657	0.58515	0.999982	9701	1	0.04092
Oasl2	8	0.8538	0.854	1	16001	0	0.039654	0.014969	0.04642	0.9536	733	4	0.039654
Cldn10	9	0.74652	0.78771	1	14037	1	0.039651	0.42317	0.53828	0.999982	8351	1	0.039651
1700074P13Rik	9	0.91745	0.91772	1	17212	0	0.039646	0.19883	0.32753	0.999982	5076	1	0.039646
Stfa3	8	0.079712	0.19296	1	3039	1	0.03843	0.73891	0.73961	0.999982	13809	0	0.03843
Gm5072	3	0.91158	0.91169	1	17101	0	0.03806	0.76783	0.76807	0.999982	14308	0	0.03806
Sertm1	6	0.98599	0.98601	1	18583	0	0.037449	0.092074	0.16509	0.999982	2989	2	0.037449
Gm3317	6	0.91813	0.91812	1	17224	0	0.037087	0.030105	0.073239	0.965326	1316	2	0.037087
Bcl7a	6	0.98595	0.98597	1	18582	0	0.035998	0.018244	0.047331	0.9536	886	2	0.035998
Atp5g2	8	0.17119	0.32668	1	5208	2	0.035761	0.19517	0.3101	0.999982	5017	1	0.035761
Eif1b	8	0.25308	0.42569	1	6793	2	0.034887	0.032787	0.084792	0.983069	1399	3	0.034887
Krtap21-1	10	0.28322	0.47818	1	7275	3	0.034394	0.35271	0.48919	0.999982	7412	2	0.034394
Casc4	8	0.88549	0.88548	1	16532	0	0.034167	0.68208	0.68475	0.999982	12593	1	0.034167
Fam134b	7	0.94183	0.94184	1	17680	0	0.033878	0.19174	0.2963	0.999982	4952	2	0.033878
Rnf122	8	0.91753	0.9176	1	17215	0	0.033788	0.64952	0.65658	0.999982	12064	1	0.033788
Pspn	7	0.22085	0.36766	1	6212	1	0.033388	0.0263	0.066964	0.965326	1182	3	0.033388
Chp1	8	0.98718	0.98712	1	18601	0	0.033382	0.73272	0.7334	0.999982	13704	0	0.033382
Uba7	6	0.97743	0.97738	1	18391	0	0.033219	0.021704	0.054941	0.960079	1026	2	0.033219
Creld2	7	0.78117	0.78303	1	14627	1	0.033051	0.092977	0.1799	0.999982	3021	2	0.033051
C78339	7	0.91682	0.91686	1	17196	0	0.032244	0.12245	0.21441	0.999982	3633	2	0.032244
Spg21	7	0.5803	0.64992	1	11494	1	0.03075	0.82189	0.82183	0.999982	15305	0	0.03075
Itgb3	8	0.94505	0.94516	1	17744	0	0.030735	0.33032	0.46062	0.999982	7110	2	0.030735
Gng13	6	0.9683	0.96844	1	18246	0	0.030517	0.011321	0.031906	0.949836	593	2	0.030517
E330014E10Rik	1	0.59674	0.59646	1	11735	0	0.02984	0.40326	0.40342	0.999982	8091	0	0.02984
Lmo2	6	0.93771	0.93776	1	17612	0	0.029829	0.35039	0.4039	0.999982	7362	1	0.029829
Lypd8	8	0.062401	0.16366	1	2539	2	0.029676	0.3504	0.47048	0.999982	7363	1	0.029676
Gm773	9	0.73764	0.78317	1	13890	1	0.029335	0.34569	0.47779	0.999982	7304	2	0.029335
Gm10778	7	0.5803	0.64992	1	11491	1	0.029108	0.71712	0.71719	0.999982	13413	0	0.029108
Pigf	8	0.63186	0.70768	1	12239	1	0.029108	0.13862	0.24864	0.999982	3980	2	0.029108
Tnks	6	0.97984	0.97978	1	18445	0	0.028696	0.45295	0.47553	0.999982	8775	1	0.028696
Fabp7	9	0.28037	0.4729	1	7233	2	0.028669	0.017503	0.054089	0.959083	853	2	0.028669
Kcna2	7	0.8855	0.88538	1	16533	0	0.028453	0.090864	0.17739	0.999982	2963	2	0.028453
Ffar3	7	0.77303	0.77588	1	14480	1	0.027662	0.035091	0.084828	0.983069	1477	3	0.027662
Myl3	7	0.85746	0.85726	1	16075	0	0.026896	0.23637	0.34926	0.999982	5708	2	0.026896
Usp1	8	0.96339	0.96345	1	18131	0	0.026736	0.76483	0.76555	0.999982	14261	0	0.026736
Ddhd1	7	0.44569	0.58524	1	9731	1	0.026696	0.14574	0.24201	0.999982	4132	2	0.026696
Dnajb9	10	0.89935	0.89954	1	16831	1	0.026102	0.62312	0.66587	0.999982	11599	1	0.026102
Vnn1	10	0.39697	0.58621	1	9032	2	0.025074	0.35954	0.49588	0.999982	7503	1	0.025074
Tslp	8	0.93651	0.93663	1	17599	0	0.024952	0.55527	0.58661	0.999982	10374	1	0.024952
Rel	9	0.5549	0.69054	1	11166	1	0.024637	0.55698	0.60792	0.999982	10406	1	0.024637
Aurka	7	0.96183	0.9617	1	18074	0	0.024424	0.016112	0.04579	0.9536	792	3	0.024424
Asic2	6	0.98365	0.98364	1	18552	0	0.024372	0.0030591	0.010776	0.83564	225	4	0.024372
Cav3	8	0.67005	0.72603	1	12813	1	0.024257	0.89014	0.89016	0.999982	16610	0	0.024257
Nfyc	9	0.5852	0.71675	1	11556	1	0.023849	0.02454	0.072476	0.965326	1117	3	0.023849
Snrnp35	8	0.29142	0.45711	1	7408	2	0.022346	0.23372	0.35245	0.999982	5666	2	0.022346
Slc7a8	7	0.616	0.66883	1	12040	1	0.021058	0.02943	0.073371	0.965326	1297	2	0.021058
Sh3bgrl2	8	0.92047	0.92056	1	17262	0	0.020471	0.27474	0.39788	0.999982	6311	2	0.020471
Tph1	9	0.40491	0.56954	1	9155	1	0.018952	0.61745	0.64566	0.999982	11485	1	0.018952
Gm13040	8	0.90195	0.90195	1	16866	0	0.018903	0.25689	0.37805	0.999982	6011	2	0.018903
Spic	8	0.23438	0.41059	1	6455	1	0.017036	0.28313	0.4073	0.999982	6449	2	0.017036
Bcl2a1c	5	0.89561	0.89599	1	16796	0	0.016988	0.45199	0.4596	0.999982	8762	1	0.016988
Cxcl3	6	0.9675	0.96765	1	18230	0	0.01627	0.080472	0.15013	0.999982	2712	2	0.01627
Lrrc39	9	0.53922	0.67712	1	10936	1	0.015873	0.22344	0.35217	0.999982	5520	2	0.015873
sgINTERGENIC_11161	1	0.59145	0.59121	1	11654	0	0.015572	0.40855	0.40871	0.999982	8169	0	0.015572
Mal2	7	0.80518	0.80534	1	15161	1	0.01513	0.73163	0.73191	0.999982	13694	0	0.01513
Gkn1	7	0.98281	0.98278	1	18540	0	0.014983	0.039423	0.093469	0.987584	1621	3	0.014983
Ube2g1	9	0.89553	0.89604	1	16795	0	0.01491	0.76662	0.76724	0.999982	14287	0	0.01491
Frs2	6	0.98694	0.98697	1	18594	0	0.014571	0.29793	0.37079	0.999982	6661	1	0.014571
Acot9	9	0.10232	0.24361	1	3625	3	0.013944	0.18628	0.31505	0.999982	4844	1	0.013944
Grip2	7	0.62698	0.67495	1	12181	1	0.013681	0.023	0.060142	0.965326	1069	3	0.013681
Ifitm3	9	0.95408	0.95433	1	17894	0	0.013157	0.87465	0.87502	0.999982	16455	0	0.013157
Rnf138	8	0.87033	0.8703	1	16317	0	0.012568	0.67792	0.681	0.999982	12524	1	0.012568
Stfa2	8	0.97927	0.97928	1	18436	0	0.01134	0.21528	0.33212	0.999982	5389	2	0.01134
Pth2r	9	0.67866	0.75658	1	12952	1	0.011004	0.3661	0.49935	0.999982	7584	1	0.011004
Angptl7	7	0.94552	0.94554	1	17753	0	0.01088	0.2721	0.39246	0.999982	6273	2	0.01088
Rhox4a	6	0.77806	0.77826	1	14584	0	0.010682	0.072395	0.13973	0.997747	2506	2	0.010682
B230216G23Rik	8	0.45924	0.60211	1	9900	1	0.010259	0.2659	0.388	0.999982	6153	2	0.010259
Defb30	7	0.036629	0.104	0.981689	1725	1	0.0097241	0.53921	0.55678	0.999982	10047	1	0.0097241
Cyp2d9	7	0.89125	0.89119	1	16707	0	0.008877	0.39968	0.4636	0.999982	8050	1	0.008877
Med31	7	0.40552	0.54494	1	9168	1	0.0088358	0.11279	0.20316	0.999982	3450	2	0.0088358
Phf21a	8	0.36672	0.52049	1	8628	2	0.0084351	0.28425	0.40857	0.999982	6462	1	0.0084351
Ccdc162	6	0.97304	0.97303	1	18333	0	0.0083707	0.057857	0.12087	0.994085	2155	2	0.0083707
Tac1	8	0.47014	0.61201	1	10054	2	0.0079739	0.042793	0.10377	0.987584	1717	3	0.0079739
Acer1	6	0.9798	0.97974	1	18444	0	0.0079724	0.17259	0.26857	0.999982	4617	2	0.0079724
Pygm	7	0.9779	0.97785	1	18400	0	0.0071739	0.098363	0.18622	0.999982	3127	2	0.0071739
Idi1	7	0.39945	0.53894	1	9065	1	0.0060593	0.0097881	0.03138	0.949836	525	3	0.0060593
Amz1	6	0.97947	0.97938	1	18439	0	0.0054712	0.043668	0.10203	0.987584	1751	2	0.0054712
Tom1	10	0.86119	0.86879	1	16149	1	0.0053979	0.51234	0.60882	0.999982	9643	1	0.0053979
Anp32b	8	0.45988	0.6027	1	9906	2	0.0053437	0.30068	0.42693	0.999982	6700	2	0.0053437
Zfp384	7	0.58835	0.65408	1	11609	1	0.0048387	0.20336	0.31003	0.999982	5156	2	0.0048387
Fbxl12	6	0.98106	0.98099	1	18461	0	0.0046487	0.19171	0.2932	0.999982	4950	2	0.0046487
Rbms1	6	0.90353	0.90353	1	16894	0	0.0045964	0.0032272	0.011314	0.83564	233	4	0.0045964
Ackr4	8	0.88918	0.88921	1	16697	0	0.0043948	0.29605	0.42168	0.999982	6629	1	0.0043948
Capn13	8	0.86406	0.86415	1	16198	0	0.0040342	0.013678	0.04285	0.9536	686	4	0.0040342
Pcgf2	8	0.91225	0.91234	1	17133	0	0.0036936	0.17859	0.29196	0.999982	4717	2	0.0036936
sgINTERGENIC_32190	1	0.51445	0.51435	1	10647	0	0.0033997	0.48555	0.48557	0.999982	9254	0	0.0033997
Cyp2c37	8	0.72347	0.75495	1	13628	1	0.0029517	0.26213	0.38388	0.999982	6100	1	0.0029517
Itln1	10	0.87314	0.87742	1	16365	1	0.0027191	0.14616	0.28282	0.999982	4142	2	0.0027191
Fabp1	8	0.58953	0.68908	1	11627	1	0.0014464	0.39304	0.49166	0.999982	7965	1	0.0014464
Smim13	9	0.0039644	0.018113	0.907519	284	2	0.0011709	0.025241	0.074236	0.96728	1144	3	0.0011709
Naa60	7	0.86635	0.8662	1	16257	0	0.00089142	0.21678	0.32605	0.999982	5417	2	0.00089142
Hsd17b3	7	0.54637	0.63318	1	11034	1	0.00056195	0.18467	0.28793	0.999982	4819	2	0.00056195
Cyp2c66	9	0.70037	0.76577	1	13260	1	0.00054933	0.10988	0.22455	0.999982	3384	3	0.00054933
Sh3bp5l	9	0.59071	0.72156	1	11641	1	0.00046014	0.46878	0.56029	0.999982	9007	1	0.00046014
Hipk4	6	0.97737	0.97732	1	18388	0	-0.00040251	0.11677	0.19685	0.999982	3517	1	-0.00040251
Pde1a	8	0.42352	0.57001	1	9419	2	-0.00055948	0.42282	0.50735	0.999982	8340	1	-0.00055948
Acot12	8	0.22833	0.40567	1	6355	1	-0.00074648	0.015767	0.048631	0.9536	771	2	-0.00074648
Esp1	8	0.74943	0.77083	1	14095	1	-0.0013125	0.29125	0.4164	0.999982	6554	2	-0.0013125
Oacyl	8	0.92889	0.92898	1	17431	0	-0.0013624	0.22193	0.33942	0.999982	5500	2	-0.0013624
Lzic	8	0.98718	0.98712	1	18602	0	-0.0017686	0.072636	0.15889	0.999982	2512	2	-0.0017686
Zfp110	9	0.49473	0.64042	1	10392	2	-0.0020016	0.84402	0.84457	0.999982	15792	0	-0.0020016
S100b	8	0.97893	0.97893	1	18433	0	-0.0024414	0.78042	0.78097	0.999982	14469	0	-0.0024414
9130204L05Rik	5	0.9709	0.971	1	18286	0	-0.0042001	0.51877	0.51986	0.999982	9727	1	-0.0042001
Cd28	10	0.57619	0.71247	1	11453	2	-0.0045771	0.23469	0.37795	0.999982	5675	2	-0.0045771
Ttc39c	6	0.98414	0.98412	1	18560	0	-0.0056745	0.26662	0.35224	0.999982	6172	1	-0.0056745
Lyrm5	6	0.26869	0.39713	1	7047	2	-0.0068544	0.10362	0.17995	0.999982	3252	2	-0.0068544
Clec2h	7	0.90789	0.90785	1	16967	0	-0.0069167	0.12016	0.21177	0.999982	3593	2	-0.0069167
Plekhf2	8	0.98718	0.98712	1	18607	0	-0.0069466	0.070886	0.1557	0.999982	2475	3	-0.0069466
Gm16130	8	0.76435	0.7807	1	14346	1	-0.0071218	0.39111	0.49067	0.999982	7939	1	-0.0071218
Orai3	7	0.77705	0.77934	1	14548	1	-0.0077346	0.11009	0.19999	0.999982	3388	2	-0.0077346
Gm5416	8	0.97837	0.97837	1	18426	0	-0.0098002	0.18915	0.30358	0.999982	4904	2	-0.0098002
Il15ra	8	0.58168	0.68588	1	11517	1	-0.010991	0.84402	0.84421	0.999982	15793	0	-0.010991
Mcpt2	9	0.7498	0.78933	1	14098	1	-0.011519	0.72201	0.72497	0.999982	13469	1	-0.011519
Spint4	9	0.18643	0.35395	1	5529	2	-0.011863	0.55773	0.60835	0.999982	10418	1	-0.011863
Gm5885	3	0.88218	0.88223	1	16498	0	-0.011938	0.20029	0.21467	0.999982	5104	1	-0.011938
BC089597	8	0.69624	0.73959	1	13205	1	-0.012192	0.26892	0.39137	0.999982	6215	2	-0.012192
Fam220a	9	0.486	0.63331	1	10264	2	-0.012972	0.29706	0.42698	0.999982	6641	2	-0.012972
Paip2	9	0.63277	0.7389	1	12259	1	-0.013066	0.34291	0.47484	0.999982	7262	2	-0.013066
Gm5114	8	0.35324	0.50889	1	8398	2	-0.013234	0.54212	0.57784	0.999982	10089	1	-0.013234
Actc1	7	0.6152	0.66838	1	12027	1	-0.013784	0.74073	0.74098	0.999982	13829	0	-0.013784
3830406C13Rik	6	0.98286	0.98282	1	18541	0	-0.013818	0.016191	0.042792	0.9536	794	3	-0.013818
Nova2	6	0.97751	0.97745	1	18392	0	-0.013824	0.13162	0.21597	0.999982	3832	1	-0.013824
Psma8	7	0.96368	0.96355	1	18134	0	-0.013975	0.077341	0.16149	0.999982	2630	2	-0.013975
Tspan13	7	0.97092	0.97081	1	18287	0	-0.014027	0.3407	0.42957	0.999982	7234	1	-0.014027
Clec12a	8	0.93247	0.9326	1	17471	0	-0.014337	0.87636	0.87633	0.999982	16476	0	-0.014337
Ate1	8	0.17571	0.33298	1	5317	1	-0.014552	0.24982	0.3702	0.999982	5896	2	-0.014552
Prlr	8	0.95975	0.95984	1	17955	0	-0.016118	0.18026	0.29378	0.999982	4750	2	-0.016118
Rhag	8	0.96187	0.96193	1	18078	0	-0.016446	0.56705	0.59444	0.999982	10551	1	-0.016446
Adam25	10	0.41187	0.59612	1	9242	2	-0.016493	0.93031	0.93004	0.999982	17415	0	-0.016493
Rpl35a	4	0.53709	0.5413	1	10907	1	-0.016781	0.34917	0.3574	0.999982	7346	1	-0.016781
St6galnac1	7	0.95877	0.95868	1	17942	0	-0.017072	0.16961	0.2702	0.999982	4565	2	-0.017072
Fmnl2	7	0.98713	0.98714	1	18597	0	-0.017196	0.37731	0.45039	0.999982	7742	1	-0.017196
Sptbn1	8	0.31101	0.47336	1	7720	1	-0.017914	0.13889	0.24894	0.999982	3985	2	-0.017914
Mt4	7	0.86637	0.86623	1	16258	0	-0.018957	0.053999	0.12249	0.994821	2038	3	-0.018957
Phkb	7	0.19987	0.3483	1	5818	1	-0.019006	0.18398	0.28711	0.999982	4802	2	-0.019006
Ripply2	7	0.83639	0.83627	1	15673	0	-0.019432	0.39741	0.46223	0.999982	8021	1	-0.019432
Prkx	8	0.97655	0.97662	1	18379	0	-0.019926	0.78373	0.78428	0.999982	14613	0	-0.019926
Pcgf1	8	0.95058	0.9507	1	17830	0	-0.020202	0.0013428	0.005789	0.732072	127	4	-0.020202
Sult3a1	7	0.76127	0.76601	1	14289	1	-0.020229	0.027387	0.069195	0.965326	1220	3	-0.020229
Clec5a	9	0.20898	0.38292	1	5967	1	-0.020431	0.012553	0.040855	0.9536	649	4	-0.020431
H2-Ob	7	0.95309	0.95303	1	17881	0	-0.020982	0.56418	0.57611	0.999982	10521	1	-0.020982
Zcchc8	6	0.98581	0.98581	1	18581	0	-0.021311	0.019587	0.050291	0.9536	938	3	-0.021311
Esp36	4	0.91502	0.91484	1	17172	0	-0.021946	0.7094	0.70873	0.999982	13305	0	-0.021946
Gm1647	8	0.99194	0.99196	1	18705	0	-0.02199	0.058232	0.13252	0.997747	2171	3	-0.02199
Cxcl16	8	0.96591	0.96601	1	18209	0	-0.022044	0.44617	0.52013	0.999982	8690	1	-0.022044
Zfp748	7	0.287	0.42979	1	7345	1	-0.023152	0.60044	0.60575	0.999982	11146	1	-0.023152
Sox10	7	0.99112	0.99114	1	18688	0	-0.023373	0.78117	0.7814	0.999982	14513	0	-0.023373
Adam20	8	0.80956	0.81384	1	15233	1	-0.023778	0.17246	0.28537	0.999982	4616	1	-0.023778
Zfp120	8	0.52781	0.66514	1	10792	1	-0.024223	0.85444	0.85464	0.999982	15911	0	-0.024223
Fam228b	9	0.93223	0.93249	1	17469	0	-0.02426	0.239	0.36765	0.999982	5745	2	-0.02426
Fgfr1op2	7	0.71968	0.73387	1	13575	1	-0.024791	0.69939	0.6995	0.999982	13135	0	-0.024791
Cisd2	8	0.17724	0.33511	1	5359	2	-0.024888	0.036411	0.091763	0.987584	1526	3	-0.024888
Zak	5	0.97054	0.97063	1	18283	0	-0.026031	0.4614	0.46766	0.999982	8907	1	-0.026031
Cd200r2	8	0.092501	0.21204	1	3393	1	-0.026535	0.055168	0.12687	0.997747	2075	3	-0.026535
Lhcgr	10	0.95098	0.95095	1	17837	0	-0.027082	0.77614	0.77692	0.999982	14411	1	-0.027082
Zfp108	7	0.28917	0.43189	1	7369	1	-0.028164	0.073678	0.15717	0.999982	2538	2	-0.028164
Lyrm2	8	0.95601	0.95608	1	17914	0	-0.029209	0.80771	0.80803	0.999982	15124	0	-0.029209
Loxl2	9	0.15871	0.31806	1	4948	3	-0.030056	0.2586	0.38753	0.999982	6044	1	-0.030056
Pate4	6	0.91741	0.91736	1	17210	0	-0.030198	0.15902	0.25123	0.999982	4398	1	-0.030198
1700012A03Rik	8	0.33632	0.49471	1	8114	1	-0.030588	0.077339	0.16736	0.999982	2628	2	-0.030588
Zfp800	6	0.35542	0.49094	1	8437	1	-0.030896	0.21024	0.317	0.999982	5306	2	-0.030896
Resp18	9	0.75074	0.78978	1	14115	1	-0.030932	0.080989	0.17608	0.999982	2723	2	-0.030932
Gm6927	9	0.2234	0.40129	1	6266	1	-0.031152	0.64119	0.66184	0.999982	11922	1	-0.031152
Zfp345	4	0.15618	0.24733	1	4897	1	-0.031379	0.0083211	0.022129	0.896398	469	2	-0.031379
Sytl5	8	0.54757	0.67256	1	11048	1	-0.03164	0.00062176	0.0028433	0.585827	78	4	-0.03164
Paqr3	7	0.65227	0.68976	1	12518	1	-0.031783	0.13274	0.22659	0.999982	3859	2	-0.031783
Fabp6	7	0.98488	0.98486	1	18570	0	-0.032578	0.24107	0.35501	0.999982	5770	2	-0.032578
Crem	6	0.96715	0.9673	1	18222	0	-0.032871	0.45237	0.47508	0.999982	8767	1	-0.032871
Serpinb2	7	0.83503	0.83491	1	15641	0	-0.033119	0.094293	0.18144	0.999982	3049	2	-0.033119
Fabp3	8	0.9212	0.92131	1	17279	0	-0.033358	0.70387	0.70488	0.999982	13217	1	-0.033358
Sdhaf2	8	0.25738	0.42924	1	6861	2	-0.033751	0.1361	0.24596	0.999982	3930	1	-0.033751
Hpd	9	0.68685	0.76	1	13058	1	-0.034051	0.37573	0.50967	0.999982	7719	2	-0.034051
Serpina3i	9	0.16212	0.32261	1	5029	3	-0.034151	0.78233	0.78289	0.999982	14596	0	-0.034151
Rerg	8	0.81544	0.81866	1	15321	1	-0.034472	0.23618	0.35521	0.999982	5703	2	-0.034472
Aspn	6	0.86856	0.86874	1	16293	0	-0.034681	0.021021	0.053436	0.959083	990	3	-0.034681
Zfp810	6	0.67849	0.68789	1	12949	1	-0.034912	0.15465	0.2456	0.999982	4321	2	-0.034912
Mt3	8	0.26363	0.43434	1	6964	2	-0.034958	0.79492	0.79539	0.999982	14745	0	-0.034958
Clec4d	8	0.53683	0.6685	1	10903	1	-0.034985	0.45324	0.52405	0.999982	8780	1	-0.034985
Zfp825	5	0.96808	0.96822	1	18240	0	-0.035255	0.79133	0.79165	0.999982	14701	0	-0.035255
Fzd3	7	0.64762	0.68696	1	12454	1	-0.036192	0.20071	0.30691	0.999982	5111	2	-0.036192
Slc24a5	8	0.53259	0.6669	1	10861	1	-0.036198	0.084425	0.18006	0.999982	2814	3	-0.036198
Spata32	8	0.90419	0.90418	1	16904	0	-0.036521	0.93765	0.93774	0.999982	17489	0	-0.036521
Gm6904	6	0.93738	0.93743	1	17611	0	-0.036842	0.021026	0.053448	0.959083	992	3	-0.036842
Syt3	7	0.985	0.98498	1	18573	0	-0.036937	0.12528	0.21781	0.999982	3702	1	-0.036937
Anxa3	8	0.8966	0.89661	1	16803	0	-0.037093	0.82387	0.82409	0.999982	15378	0	-0.037093
Stpg2	9	0.49339	0.6393	1	10376	2	-0.037475	0.17309	0.302	0.999982	4628	2	-0.037475
Noxa1	8	0.080059	0.19352	1	3047	2	-0.037794	0.59952	0.61748	0.999982	11113	1	-0.037794
Evi2a	9	0.24515	0.42874	1	6651	3	-0.037991	0.17939	0.30822	0.999982	4737	2	-0.037991
Tubb2b	8	0.45856	0.60149	1	9889	1	-0.038116	0.049691	0.11676	0.994085	1908	2	-0.038116
Cdc14b	8	0.87717	0.87711	1	16431	0	-0.039351	0.2762	0.39949	0.999982	6334	1	-0.039351
Fam166a	9	0.85824	0.86029	1	16095	1	-0.039401	0.80039	0.80091	0.999982	15024	0	-0.039401
Taar7d	7	0.56055	0.64005	1	11252	1	-0.03951	0.26167	0.3798	0.999982	6093	1	-0.03951
Mfsd8	8	0.9567	0.95679	1	17919	0	-0.039948	0.40082	0.49572	0.999982	8065	1	-0.039948
Fam195b	8	0.95758	0.95767	1	17929	0	-0.040254	0.097236	0.20275	0.999982	3103	3	-0.040254
1700007K09Rik	9	0.28328	0.47649	1	7277	2	-0.040389	0.34358	0.47556	0.999982	7274	1	-0.040389
Zfp330	8	0.5202	0.65821	1	10709	1	-0.040443	0.54573	0.58024	0.999982	10169	1	-0.040443
Gm5346	7	0.96784	0.9677	1	18238	0	-0.041289	0.068929	0.15131	0.999982	2424	2	-0.041289
4930469G21Rik	8	0.50924	0.64793	1	10576	1	-0.041529	0.20785	0.32402	0.999982	5238	1	-0.041529
Fam89a	7	0.76769	0.77131	1	14403	1	-0.041924	0.085308	0.17076	0.999982	2834	2	-0.041924
Vtn	8	0.042525	0.11886	0.989802	1945	2	-0.042281	0.71667	0.71741	0.999982	13409	1	-0.042281
Tie1	7	0.3761	0.51592	1	8745	1	-0.042843	0.060348	0.13492	0.997747	2224	3	-0.042843
Tm9sf3	7	0.077366	0.17578	1	2981	1	-0.043182	0.73381	0.73409	0.999982	13716	0	-0.043182
Arl5c	9	0.72891	0.77892	1	13718	1	-0.043916	0.7263	0.72881	0.999982	13512	1	-0.043916
Ccdc115	8	0.93355	0.93364	1	17493	0	-0.044087	0.86901	0.869	0.999982	16376	0	-0.044087
A630095N17Rik	8	0.076279	0.1877	1	2954	2	-0.044487	0.5023	0.55273	0.999982	9489	1	-0.044487
Zar1	5	0.96858	0.96871	1	18251	0	-0.044604	0.14722	0.2333	0.999982	4166	2	-0.044604
Zfp937	5	0.96495	0.96514	1	18194	0	-0.044695	0.017107	0.043561	0.9536	836	3	-0.044695
Apol7c	10	0.077306	0.19845	1	2977	4	-0.045269	0.54891	0.6262	0.999982	10209	1	-0.045269
Tpmt	8	0.29521	0.4602	1	7464	1	-0.045464	0.87154	0.8715	0.999982	16412	0	-0.045464
Kdm5d	7	0.92317	0.92316	1	17317	0	-0.046236	0.60044	0.60575	0.999982	11145	1	-0.046236
Cic	8	0.46906	0.61104	1	10022	2	-0.04691	0.087077	0.18482	0.999982	2879	3	-0.04691
Smpdl3a	9	0.72854	0.77875	1	13710	1	-0.047443	0.17935	0.30819	0.999982	4736	1	-0.047443
2021-09-02	8	0.38571	0.5369	1	8873	1	-0.047555	0.24994	0.37033	0.999982	5899	2	-0.047555
Gca	8	0.92148	0.92161	1	17287	0	-0.047573	0.23326	0.3519	0.999982	5658	1	-0.047573
sgINTERGENIC_5704	1	0.50239	0.50238	1	10488	0	-0.047603	0.49761	0.49759	0.999982	9422	0	-0.047603
Ube2u	7	0.96822	0.96809	1	18243	0	-0.047756	0.2008	0.30703	0.999982	5112	2	-0.047756
Sprr2f	8	0.45078	0.59446	1	9788	2	-0.047965	0.63541	0.6451	0.999982	11821	1	-0.047965
9930111J21Rik1	8	0.1467	0.29157	1	4700	1	-0.048878	0.28185	0.40586	0.999982	6425	1	-0.048878
Galnt1	7	0.94104	0.94108	1	17668	0	-0.048977	0.0060557	0.02005	0.883704	375	3	-0.048977
Gm4981	8	0.40584	0.55448	1	9171	1	-0.049169	0.041311	0.10098	0.987584	1672	2	-0.049169
Focad	6	0.99218	0.99217	1	18713	0	-0.049305	0.00029927	0.0013695	0.505693	47	4	-0.049305
Pth1r	7	0.35003	0.49043	1	8340	1	-0.049789	0.51229	0.53715	0.999982	9641	1	-0.049789
Scgb1b3	5	0.3169	0.42776	1	7796	1	-0.051259	0.77891	0.77926	0.999982	14445	0	-0.051259
Defb46	6	0.54497	0.59715	1	11019	1	-0.051776	0.12657	0.20947	0.999982	3728	2	-0.051776
Phf11a	6	0.69592	0.70182	1	13202	1	-0.051778	0.20376	0.30874	0.999982	5166	2	-0.051778
Gpr123	7	0.9779	0.97785	1	18409	0	-0.051841	0.13517	0.22943	0.999982	3909	1	-0.051841
Scyl1	7	0.91427	0.91424	1	17163	0	-0.052047	0.0032669	0.011565	0.83564	236	3	-0.052047
Dclk1	9	0.93678	0.93708	1	17601	0	-0.0522	0.51938	0.58664	0.999982	9740	1	-0.0522
Tmprss11c	9	0.73455	0.78165	1	13831	1	-0.052481	0.20399	0.3327	0.999982	5169	2	-0.052481
Tepp	8	0.95688	0.95696	1	17920	0	-0.052698	0.31488	0.44301	0.999982	6902	2	-0.052698
Cebpg	9	0.57498	0.70788	1	11432	1	-0.053764	0.10242	0.21217	0.999982	3227	3	-0.053764
Gm17677	4	0.83811	0.83752	1	15703	0	-0.05384	0.40798	0.4099	0.999982	8146	1	-0.05384
Gm9125	7	0.99121	0.99122	1	18691	0	-0.05384	0.085308	0.17076	0.999982	2836	2	-0.05384
Defb14	5	0.15465	0.25523	1	4857	2	-0.053933	0.34807	0.37644	0.999982	7329	1	-0.053933
Zc3h3	9	0.94401	0.94431	1	17724	0	-0.054225	0.80233	0.80286	0.999982	15055	0	-0.054225
Ociad2	8	0.45713	0.60016	1	9872	1	-0.054554	0.1387	0.24874	0.999982	3981	2	-0.054554
Gjd4	6	0.98127	0.98119	1	18465	0	-0.055259	0.4908	0.50458	0.999982	9329	1	-0.055259
Eif2s3y	8	0.17422	0.33087	1	5291	2	-0.055428	0.23661	0.35569	0.999982	5712	2	-0.055428
St6galnac2	8	0.35928	0.51409	1	8493	2	-0.055944	0.56239	0.59135	0.999982	10491	1	-0.055944
Tram1	9	0.26504	0.45366	1	6993	3	-0.057607	0.061793	0.14328	0.997747	2258	3	-0.057607
Tas2r140	8	0.037665	0.10768	0.981689	1778	1	-0.058947	0.27658	0.3999	0.999982	6339	1	-0.058947
Rhox2d	7	0.48597	0.60615	1	10258	1	-0.059537	0.053147	0.12079	0.994085	2012	3	-0.059537
4921539E11Rik	9	0.49568	0.64117	1	10407	1	-0.059842	0.9071	0.90739	0.999982	16979	0	-0.059842
Cysltr1	8	0.96064	0.96073	1	18055	0	-0.060839	0.15981	0.27159	0.999982	4409	2	-0.060839
Snapin	8	0.58104	0.68562	1	11514	1	-0.061033	0.0039916	0.014812	0.844722	273	3	-0.061033
2310034C09Rik	7	0.70225	0.72161	1	13299	1	-0.062527	0.28569	0.39998	0.999982	6487	1	-0.062527
Cldn17	7	0.97189	0.9718	1	18306	0	-0.062623	0.81258	0.81255	0.999982	15198	0	-0.062623
Arl5a	9	0.75944	0.79438	1	14257	1	-0.062794	0.11156	0.22734	0.999982	3418	3	-0.062794
Kcnj13	8	0.20766	0.37787	1	5937	2	-0.062945	0.11793	0.22635	0.999982	3558	2	-0.062945
Daw1	9	0.34322	0.52352	1	8212	2	-0.06387	0.6536	0.6707	0.999982	12127	1	-0.06387
1700123K08Rik	9	0.32359	0.50934	1	7902	1	-0.064945	0.72555	0.72814	0.999982	13503	1	-0.064945
Kif26b	7	0.96507	0.96492	1	18196	0	-0.064945	0.27892	0.39647	0.999982	6384	1	-0.064945
Garem	8	0.97668	0.97673	1	18382	0	-0.065122	0.44927	0.52184	0.999982	8721	1	-0.065122
1700008I05Rik	8	0.83125	0.83232	1	15578	1	-0.065368	0.91249	0.91258	0.999982	17234	0	-0.065368
Fam219a	7	0.31515	0.45681	1	7777	1	-0.065385	0.11099	0.20103	0.999982	3408	1	-0.065385
Lcor	8	0.89413	0.89415	1	16758	0	-0.065478	0.77978	0.78036	0.999982	14458	0	-0.065478
Mlana	10	0.5468	0.69044	1	11040	2	-0.066335	0.33861	0.47554	0.999982	7202	2	-0.066335
Tmem56	9	0.85824	0.86029	1	16094	1	-0.066433	0.87676	0.87715	0.999982	16480	0	-0.066433
Dusp19	9	0.2953	0.48879	1	7465	2	-0.067193	0.35456	0.48705	0.999982	7434	2	-0.067193
Myl7	8	0.99442	0.9944	1	18777	0	-0.067604	0.173	0.28593	0.999982	4625	2	-0.067604
Zfp873	6	0.52487	0.5854	1	10765	1	-0.067605	0.056383	0.11894	0.994085	2112	2	-0.067605
Tmem38b	7	0.9727	0.97262	1	18322	0	-0.068088	0.033864	0.082369	0.978178	1433	3	-0.068088
Oser1	9	0.5935	0.72404	1	11678	2	-0.068094	0.10544	0.2172	0.999982	3302	2	-0.068094
Clec7a	8	0.48055	0.62137	1	10176	1	-0.068106	0.02198	0.063997	0.965326	1033	3	-0.068106
6330403K07Rik	6	0.97778	0.97771	1	18397	0	-0.068421	0.068882	0.13518	0.997747	2423	2	-0.068421
Aldh8a1	10	0.041211	0.1283	0.990234	1905	4	-0.06859	0.3428	0.47962	0.999982	7257	1	-0.06859
Gm17727	8	0.29075	0.45656	1	7394	2	-0.068634	0.83737	0.83757	0.999982	15709	0	-0.068634
Speer2	8	0.64232	0.71255	1	12379	1	-0.069155	0.56989	0.59639	0.999982	10588	1	-0.069155
Trim15	6	0.9059	0.9059	1	16936	0	-0.069495	0.36333	0.41243	0.999982	7548	1	-0.069495
Aven	7	0.95309	0.95303	1	17869	0	-0.069526	0.1301	0.22344	0.999982	3793	1	-0.069526
Mical3	7	0.89986	0.89981	1	16839	0	-0.069805	0.074465	0.15809	0.999982	2554	2	-0.069805
Glipr1	10	0.59888	0.72993	1	11758	2	-0.070041	0.092407	0.19924	0.999982	3001	2	-0.070041
Fyttd1	9	0.92899	0.92929	1	17433	0	-0.070182	0.81558	0.81632	0.999982	15235	0	-0.070182
Smok3a	9	0.96134	0.96168	1	18065	0	-0.070221	0.85824	0.85856	0.999982	15964	0	-0.070221
Zfp583	8	0.33537	0.49389	1	8089	2	-0.070337	0.58352	0.6059	0.999982	10895	1	-0.070337
Pramef6	8	0.1989	0.36551	1	5779	3	-0.070415	0.0048176	0.017298	0.882002	308	4	-0.070415
Tfdp1	8	0.9697	0.9698	1	18271	0	-0.071466	0.70888	0.70976	0.999982	13293	1	-0.071466
1110007C09Rik	7	0.91479	0.91481	1	17170	0	-0.073299	0.81636	0.8163	0.999982	15245	0	-0.073299
Rnase4	7	0.9388	0.93881	1	17629	0	-0.074238	0.57852	0.58757	0.999982	10695	1	-0.074238
Ptpn3	9	0.89768	0.89813	1	16811	0	-0.074365	0.7946	0.79513	0.999982	14742	0	-0.074365
Phox2b	8	0.21686	0.39058	1	6131	1	-0.07446	0.6033	0.62027	0.999982	11193	1	-0.07446
Stx3	7	0.92802	0.92801	1	17422	0	-0.074711	0.47266	0.50991	0.999982	9055	1	-0.074711
Zmynd19	7	0.96428	0.96414	1	18140	0	-0.074872	0.020885	0.055753	0.960079	985	3	-0.074872
Rab22a	7	0.47844	0.60296	1	10148	1	-0.075209	0.13148	0.22511	0.999982	3828	2	-0.075209
Hoxc4	7	0.83998	0.83983	1	15750	0	-0.075516	0.48719	0.51971	0.999982	9271	1	-0.075516
Asb8	9	0.92436	0.92464	1	17347	0	-0.076438	0.72374	0.72649	0.999982	13482	1	-0.076438
Ist1	7	0.52805	0.62461	1	10797	1	-0.076828	0.60703	0.61138	0.999982	11256	1	-0.076828
Hoxb4	9	0.34338	0.52363	1	8216	2	-0.077352	0.022027	0.065974	0.965326	1036	2	-0.077352
Ldb3	10	0.012699	0.048827	0.96638	768	3	-0.077431	0.15464	0.29572	0.999982	4320	3	-0.077431
Klra3	9	0.88448	0.88491	1	16524	0	-0.078201	0.20364	0.33236	0.999982	5162	2	-0.078201
Ubxn2b	9	0.086636	0.21397	1	3231	4	-0.078436	0.015474	0.048688	0.9536	758	3	-0.078436
Lrrc28	8	0.3059	0.46907	1	7629	2	-0.079149	0.019248	0.058308	0.96147	923	4	-0.079149
Bcl2l10	8	0.66311	0.72253	1	12679	1	-0.079271	0.0155	0.047864	0.9536	759	4	-0.079271
2410018M08Rik	7	0.81938	0.81935	1	15386	0	-0.079287	0.032356	0.079282	0.976414	1387	3	-0.079287
1500012F01Rik	6	0.97498	0.97491	1	18354	0	-0.079881	0.74372	0.74383	0.999982	13873	0	-0.079881
2021-03-10	7	0.33764	0.47854	1	8133	1	-0.079902	0.49672	0.5262	0.999982	9408	1	-0.079902
Vstm2a	8	0.45127	0.5949	1	9795	1	-0.079955	0.15397	0.26521	0.999982	4309	2	-0.079955
Dcp2	7	0.8953	0.89522	1	16791	0	-0.080152	0.017476	0.048653	0.9536	852	3	-0.080152
Fam73a	8	0.75804	0.77641	1	14236	1	-0.080162	0.026234	0.072292	0.965326	1178	2	-0.080162
Celf3	8	0.542	0.67043	1	10986	1	-0.080202	0.17812	0.29144	0.999982	4708	1	-0.080202
Lelp1	8	0.97583	0.97593	1	18364	0	-0.080373	0.32717	0.45706	0.999982	7047	1	-0.080373
Mpp6	6	0.92338	0.92343	1	17325	0	-0.080661	0.44369	0.46854	0.999982	8625	1	-0.080661
S100a14	7	0.77352	0.77633	1	14488	1	-0.080865	0.050546	0.11566	0.994085	1929	3	-0.080865
Mtx2	8	0.99018	0.99017	1	18677	0	-0.081186	0.92855	0.92864	0.999982	17400	0	-0.081186
Chrdl1	10	0.33487	0.53665	1	8083	2	-0.081269	0.48513	0.59656	0.999982	9249	1	-0.081269
Six3	6	0.87289	0.87302	1	16355	0	-0.081415	0.23905	0.33625	0.999982	5746	1	-0.081415
Ifi44	9	0.88019	0.88056	1	16469	1	-0.081424	0.89427	0.89476	0.999982	16648	0	-0.081424
Nbeal1	7	0.5803	0.64992	1	11489	1	-0.081839	0.040146	0.094929	0.987584	1645	2	-0.081839
Vstm2b	8	0.044281	0.12296	0.989802	2002	2	-0.082091	0.12845	0.23764	0.999982	3766	2	-0.082091
Btd	6	0.85744	0.85752	1	16074	0	-0.082492	0.47918	0.49548	0.999982	9158	1	-0.082492
Ndp	8	0.68017	0.73119	1	12974	1	-0.082733	0.081493	0.17491	0.999982	2735	3	-0.082733
Irf9	7	0.89811	0.89806	1	16817	0	-0.08277	0.69177	0.69175	0.999982	12744	0	-0.08277
1700084C01Rik	6	0.94624	0.94623	1	17767	0	-0.083058	0.030418	0.073896	0.966726	1330	3	-0.083058
Btg1	7	0.9577	0.95761	1	17932	0	-0.083206	0.046528	0.10767	0.992961	1834	3	-0.083206
Tmem132d	6	0.97632	0.97626	1	18375	0	-0.083229	0.40356	0.43964	0.999982	8095	1	-0.083229
Zfp521	7	0.78849	0.78963	1	14756	1	-0.083868	0.52689	0.54759	0.999982	9850	1	-0.083868
Wdr5b	10	0.47473	0.63902	1	10106	1	-0.084019	0.56659	0.63501	0.999982	10543	1	-0.084019
Tmub1	8	0.80818	0.81271	1	15216	1	-0.084209	0.82387	0.82409	0.999982	15362	0	-0.084209
Cldn1	7	0.96587	0.96572	1	18206	0	-0.084279	0.75831	0.75852	0.999982	14151	0	-0.084279
Wfdc12	8	0.36646	0.52027	1	8622	1	-0.084656	0.54003	0.57646	0.999982	10064	1	-0.084656
Rnase6	8	0.75277	0.77299	1	14135	1	-0.085223	0.12434	0.23321	0.999982	3679	1	-0.085223
Zfp317	7	0.85726	0.85706	1	16071	0	-0.085814	0.11702	0.20807	0.999982	3523	2	-0.085814
Zfp433	7	0.92146	0.92148	1	17285	0	-0.086497	0.30213	0.40872	0.999982	6722	1	-0.086497
Ctxn2	8	0.94627	0.94638	1	17769	0	-0.086888	0.92268	0.9228	0.999982	17339	0	-0.086888
Gcsam	9	0.9019	0.90231	1	16864	0	-0.087845	0.33209	0.46355	0.999982	7133	2	-0.087845
Fam19a1	9	0.22495	0.40324	1	6302	2	-0.08835	0.19984	0.32851	0.999982	5096	2	-0.08835
Urah	8	0.99501	0.99498	1	18781	0	-0.088829	0.93645	0.93656	0.999982	17476	0	-0.088829
Afm	6	0.91253	0.9125	1	17138	0	-0.089233	0.03232	0.07799	0.976394	1386	3	-0.089233
Nme2	8	0.94469	0.94481	1	17735	0	-0.089359	0.033438	0.086056	0.984335	1419	2	-0.089359
C1ra	8	0.65459	0.71838	1	12549	1	-0.089376	0.11776	0.22616	0.999982	3555	1	-0.089376
Spink10	10	0.30003	0.49731	1	7542	2	-0.089689	0.27869	0.41869	0.999982	6379	1	-0.089689
1700019D03Rik	9	0.1772	0.34199	1	5358	3	-0.089919	0.74143	0.74263	0.999982	13840	1	-0.089919
Itgb3bp	8	0.93048	0.93052	1	17448	0	-0.090098	0.035157	0.089376	0.987584	1480	2	-0.090098
Zfp458	7	0.67713	0.705	1	12927	1	-0.090215	0.72919	0.72938	0.999982	13660	0	-0.090215
Fndc8	7	0.95844	0.95834	1	17938	0	-0.090263	0.78117	0.7814	0.999982	14494	0	-0.090263
Lrrc3	8	0.18647	0.34822	1	5530	1	-0.090482	0.19822	0.31342	0.999982	5062	2	-0.090482
sgINTERGENIC_3810	1	0.48732	0.48738	1	10287	0	-0.090756	0.51268	0.51256	0.999982	9648	0	-0.090756
Gm2083	3	0.52766	0.5278	1	10791	0	-0.090802	0.24722	0.25504	0.999982	5861	1	-0.090802
Ttl	7	0.79282	0.79358	1	14830	1	-0.091458	0.54022	0.55752	0.999982	10068	1	-0.091458
Gpx3	7	0.43623	0.57562	1	9594	1	-0.091567	0.1955	0.30074	0.999982	5025	2	-0.091567
Otx2	7	0.68018	0.70693	1	12975	1	-0.093925	0.02846	0.071393	0.965326	1263	2	-0.093925
4921511M17Rik	6	0.80453	0.80481	1	15082	0	-0.093983	0.0099615	0.028836	0.949836	535	3	-0.093983
Sval2	9	0.36093	0.53653	1	8529	2	-0.094028	0.058363	0.13733	0.997747	2175	3	-0.094028
Nudt9	6	0.93386	0.93391	1	17503	0	-0.094574	0.44369	0.46854	0.999982	8626	1	-0.094574
Mfap3	8	0.43889	0.58382	1	9637	1	-0.095001	0.1439	0.25435	0.999982	4096	1	-0.095001
Fam83b	8	0.082587	0.19729	1	3108	2	-0.095128	0.11352	0.22158	0.999982	3461	2	-0.095128
Cyp7a1	7	0.98266	0.98263	1	18538	0	-0.095338	0.65525	0.65557	0.999982	12150	1	-0.095338
Bcl3	6	0.97742	0.97737	1	18390	0	-0.096126	0.18576	0.28558	0.999982	4836	2	-0.096126
Ppp1r1c	8	0.95712	0.95722	1	17925	0	-0.096247	0.02082	0.06172	0.965326	980	1	-0.096247
1810065E05Rik	7	0.25455	0.3992	1	6816	1	-0.09632	0.066094	0.14584	0.998025	2361	3	-0.09632
Cyp4a30b-ps	8	0.55723	0.67631	1	11205	1	-0.096665	0.69077	0.69256	0.999982	12728	1	-0.096665
E430018J23Rik	8	0.93712	0.93722	1	17605	0	-0.09677	0.0029148	0.01163	0.83564	218	3	-0.09677
Zfp874a	7	0.84928	0.84902	1	15919	0	-0.096821	0.78117	0.7814	0.999982	14555	0	-0.096821
Sfxn2	7	0.84663	0.8464	1	15864	0	-0.096986	0.024982	0.064245	0.965326	1132	2	-0.096986
St6galnac3	8	0.93048	0.93052	1	17447	0	-0.097176	0.30831	0.43554	0.999982	6807	2	-0.097176
Fcgr3	9	0.76889	0.79959	1	14420	1	-0.097332	0.082748	0.17907	0.999982	2767	2	-0.097332
Tex26	7	0.001337	0.0059167	0.779635	132	1	-0.097333	0.0060833	0.020124	0.883704	376	3	-0.097333
Txndc9	7	0.94916	0.94918	1	17813	0	-0.097719	0.50479	0.53188	0.999982	9527	1	-0.097719
Atad2	8	0.95058	0.9507	1	17831	0	-0.097726	0.014609	0.045438	0.9536	720	3	-0.097726
Csrnp2	7	0.78563	0.78701	1	14700	1	-0.097916	0.73859	0.73881	0.999982	13795	0	-0.097916
Krtap19-1	4	0.92779	0.92757	1	17412	0	-0.098035	0.017916	0.040098	0.9536	872	2	-0.098035
Dtnbp1	8	0.50686	0.6457	1	10547	1	-0.098041	0.58412	0.60632	0.999982	10903	1	-0.098041
Vimp	8	0.063734	0.1666	1	2594	1	-0.098178	0.7642	0.76492	0.999982	14252	0	-0.098178
Slc48a1	8	0.95058	0.9507	1	17833	0	-0.098664	0.38427	0.48716	0.999982	7850	1	-0.098664
Zfp113	7	0.96745	0.96731	1	18228	0	-0.099038	0.125	0.21747	0.999982	3696	2	-0.099038
Tmem37	9	0.55807	0.69327	1	11219	2	-0.099135	0.60617	0.63828	0.999982	11236	1	-0.099135
Cyp39a1	9	0.19348	0.36303	1	5684	2	-0.099293	0.091832	0.19442	0.999982	2983	3	-0.099293
Esp3	8	0.87921	0.87916	1	16460	0	-0.099361	0.72078	0.72147	0.999982	13452	0	-0.099361
Prop1	7	0.91682	0.91686	1	17195	0	-0.099625	0.43343	0.48427	0.999982	8500	1	-0.099625
Tceb1	9	0.35522	0.53227	1	8430	2	-0.099731	0.056268	0.13369	0.997747	2109	2	-0.099731
Tox3	8	0.85085	0.851	1	15946	0	-0.099905	0.052499	0.12187	0.994561	1990	2	-0.099905
Nanos3	9	0.93648	0.93675	1	17596	0	-0.099922	0.027375	0.079707	0.976414	1218	3	-0.099922
Gorasp2	8	0.97586	0.97596	1	18365	0	-0.10031	0.088419	0.18721	0.999982	2908	3	-0.10031
Zfp738	7	0.16982	0.3209	1	5182	2	-0.10057	0.097598	0.18531	0.999982	3111	1	-0.10057
Shisa3	8	0.43955	0.58442	1	9645	1	-0.10063	0.049053	0.11557	0.994085	1885	2	-0.10063
Ptpre	7	0.41711	0.55644	1	9328	1	-0.10174	0.34103	0.42976	0.999982	7237	1	-0.10174
Ms4a13	8	0.42825	0.57425	1	9486	1	-0.10194	0.69105	0.69283	0.999982	12731	1	-0.10194
Ndufv3	7	0.60094	0.6607	1	11801	1	-0.10194	0.67907	0.67901	0.999982	12543	0	-0.10194
Irgm2	6	0.96771	0.96784	1	18235	0	-0.10203	0.0012226	0.0045668	0.64471	121	4	-0.10203
Csnk2a1	6	0.91026	0.91022	1	17004	0	-0.10207	0.016376	0.043204	0.9536	804	3	-0.10207
Gm21708	6	0.56128	0.60688	1	11266	1	-0.10233	0.51407	0.52348	0.999982	9671	1	-0.10233
Serpinb1b	8	0.88615	0.88614	1	16543	0	-0.10239	0.0045043	0.016386	0.865825	298	3	-0.10239
4921524J17Rik	6	0.92089	0.9209	1	17272	0	-0.10285	0.001692	0.0061375	0.732072	147	4	-0.10285
BC049352	9	0.90256	0.90299	1	16877	0	-0.10379	0.098585	0.20582	0.999982	3133	3	-0.10379
Leap2	8	0.23329	0.40971	1	6439	1	-0.10391	0.77152	0.77218	0.999982	14353	0	-0.10391
C1qtnf6	7	0.94332	0.94334	1	17718	0	-0.10423	0.80428	0.8044	0.999982	15080	0	-0.10423
Orm3	7	0.81808	0.81804	1	15367	0	-0.10426	0.025075	0.064439	0.965326	1136	3	-0.10426
Ikbip	8	0.9697	0.9698	1	18274	0	-0.10467	0.063142	0.14151	0.997747	2286	1	-0.10467
Kbtbd7	9	0.9488	0.94911	1	17806	0	-0.10503	0.041296	0.10744	0.992961	1671	3	-0.10503
Slc9b1	9	0.52138	0.66241	1	10716	1	-0.10515	0.34908	0.48127	0.999982	7343	2	-0.10515
Bod1	6	0.94586	0.94586	1	17757	0	-0.10559	0.5611	0.56397	0.999982	10467	1	-0.10559
Fam216b	7	0.95957	0.95948	1	17951	0	-0.10638	0.78117	0.7814	0.999982	14567	0	-0.10638
Wnt7a	6	0.87814	0.87821	1	16445	0	-0.10678	0.18516	0.28479	0.999982	4824	1	-0.10678
Zbtb46	8	0.60621	0.69623	1	11885	1	-0.1069	0.15709	0.26859	0.999982	4368	1	-0.1069
Erf	9	0.91051	0.91077	1	17014	0	-0.10714	0.042272	0.10926	0.992961	1700	3	-0.10714
Scgb1b24	9	0.98494	0.98513	1	18572	0	-0.10725	0.072515	0.16166	0.999982	2511	2	-0.10725
Bet1	7	0.98626	0.98624	1	18584	0	-0.10737	0.65495	0.6553	0.999982	12143	1	-0.10737
Gpd1	9	0.76382	0.79678	1	14336	1	-0.10753	0.12105	0.24304	0.999982	3606	3	-0.10753
Ufm1	9	0.78815	0.81058	1	14746	1	-0.10788	0.67522	0.68664	0.999982	12489	1	-0.10788
Pth	7	0.60835	0.66462	1	11936	1	-0.10799	0.62249	0.62495	0.999982	11588	1	-0.10799
Krit1	7	0.94725	0.94732	1	17783	0	-0.10801	0.054884	0.12431	0.996035	2067	1	-0.10801
Dpep1	8	0.71761	0.75157	1	13519	1	-0.10843	0.26735	0.38958	0.999982	6189	2	-0.10843
Gp6	8	0.074596	0.18524	1	2909	2	-0.10861	0.10031	0.20732	0.999982	3178	2	-0.10861
Ccl6	8	0.043789	0.12181	0.989802	1983	1	-0.10874	0.6995	0.70075	0.999982	13138	1	-0.10874
Gng10	6	0.90937	0.90933	1	16990	0	-0.10954	0.11071	0.18904	0.999982	3403	2	-0.10954
Cbln4	9	0.30108	0.493	1	7550	2	-0.11013	0.29724	0.42715	0.999982	6646	2	-0.11013
Gm13103	7	0.21502	0.36223	1	6091	1	-0.1119	0.60044	0.60575	0.999982	11142	1	-0.1119
Daf2	8	0.98084	0.98088	1	18456	0	-0.11285	0.4778	0.53807	0.999982	9109	1	-0.11285
Cryz	8	0.94889	0.94901	1	17809	0	-0.11299	0.85669	0.85687	0.999982	15945	0	-0.11299
Trmt11	7	0.92388	0.92389	1	17341	0	-0.11317	0.47923	0.51434	0.999982	9159	1	-0.11317
Hormad1	9	0.29907	0.4915	1	7533	2	-0.11416	0.81044	0.81107	0.999982	15162	0	-0.11416
Rxrg	6	0.94721	0.94723	1	17782	0	-0.11478	0.37292	0.41877	0.999982	7684	1	-0.11478
Zfp715	7	0.92375	0.92376	1	17338	0	-0.11479	0.93896	0.93897	0.999982	17608	0	-0.11479
Lsm2	8	0.9104	0.91046	1	17009	0	-0.11537	0.32175	0.45081	0.999982	6972	1	-0.11537
Keg1	10	0.42977	0.6081	1	9498	2	-0.11558	0.87547	0.87543	0.999982	16463	0	-0.11558
Acyp2	7	0.059454	0.14585	1	2469	2	-0.11577	0.0055437	0.01852	0.883704	354	3	-0.11577
Arl14	7	0.49981	0.61213	1	10456	1	-0.11597	0.23923	0.35273	0.999982	5751	2	-0.11597
Cops8	6	0.22486	0.35033	1	6298	1	-0.11668	0.00032176	0.0014684	0.505693	50	5	-0.11668
Pon1	9	0.1187	0.26536	1	4053	2	-0.1168	0.77171	0.77232	0.999982	14356	0	-0.1168
Bex1	7	0.4336	0.57297	1	9562	1	-0.1168	0.092516	0.17937	0.999982	3007	2	-0.1168
Mtrf1	8	0.67005	0.72603	1	12815	1	-0.11714	0.045943	0.10976	0.992961	1814	3	-0.11714
Sit1	9	0.38121	0.55171	1	8811	2	-0.11729	0.32164	0.45262	0.999982	6971	2	-0.11729
Ccl11	9	0.4152	0.57737	1	9301	1	-0.11736	0.48592	0.56904	0.999982	9256	1	-0.11736
4930412D23Rik	9	0.78373	0.80801	1	14659	1	-0.11759	0.14456	0.27392	0.999982	4108	2	-0.11759
Tgif2	9	0.91841	0.91868	1	17232	0	-0.11783	0.025041	0.073738	0.965326	1135	3	-0.11783
Adam39	9	0.35522	0.53228	1	8431	1	-0.11801	0.33425	0.46585	0.999982	7150	2	-0.11801
Taar7b	6	0.97976	0.97969	1	18443	0	-0.1188	0.028627	0.070075	0.965326	1267	2	-0.1188
Fbxl7	8	0.49786	0.63731	1	10437	2	-0.11911	0.13106	0.24045	0.999982	3815	2	-0.11911
sgINTERGENIC_2267	1	0.47357	0.47359	1	10095	0	-0.11948	0.52643	0.5263	0.999982	9844	0	-0.11948
Cited4	7	0.88646	0.88634	1	16551	0	-0.11968	0.85831	0.85809	0.999982	15977	0	-0.11968
Lrp12	7	0.93488	0.93496	1	17575	0	-0.12065	0.49597	0.5257	0.999982	9395	1	-0.12065
Fgf23	8	0.72812	0.75767	1	13694	1	-0.12107	0.64952	0.65658	0.999982	12075	1	-0.12107
1700030J22Rik	9	0.22008	0.39705	1	6196	1	-0.1211	0.0045427	0.018023	0.883704	300	2	-0.1211
L3hypdh	7	0.9779	0.97785	1	18421	0	-0.12175	0.67506	0.67499	0.999982	12485	0	-0.12175
Raph1	8	0.97897	0.97897	1	18434	0	-0.12182	0.80123	0.80162	0.999982	15036	0	-0.12182
Dnajc12	7	0.95309	0.95303	1	17871	0	-0.12199	0.72174	0.72186	0.999982	13466	0	-0.12199
Pramel3	1	0.87349	0.87386	1	16371	0	-0.12269	0.12651	0.12647	0.997747	3724	1	-0.12269
Tctex1d1	6	0.94643	0.94643	1	17772	0	-0.12289	0.0037702	0.013106	0.843506	259	4	-0.12289
Acot3	9	0.96118	0.96151	1	18063	0	-0.12351	0.51904	0.58645	0.999982	9734	1	-0.12351
Pax1	7	0.96843	0.9683	1	18248	0	-0.12369	0.61265	0.61633	0.999982	11373	1	-0.12369
Zfp959	6	0.76415	0.76445	1	14343	0	-0.12385	0.66542	0.6656	0.999982	12374	0	-0.12385
R3hdm4	8	0.76171	0.77889	1	14298	1	-0.12438	0.051976	0.12095	0.994085	1974	2	-0.12438
Rab18	7	0.96041	0.96032	1	17965	0	-0.1247	0.089078	0.17527	0.999982	2917	2	-0.1247
Tnfrsf23	6	0.94242	0.94245	1	17691	0	-0.12533	0.44088	0.46647	0.999982	8592	1	-0.12533
Glce	7	0.94251	0.94252	1	17694	0	-0.12541	0.096784	0.18438	0.999982	3092	2	-0.12541
Spink8	8	0.9635	0.96356	1	18133	0	-0.12557	0.28083	0.40474	0.999982	6410	2	-0.12557
Samt4	8	0.15221	0.29954	1	4814	1	-0.12609	0.36976	0.47988	0.999982	7642	1	-0.12609
Armcx5	8	0.99271	0.99274	1	18754	0	-0.12681	0.58172	0.60467	0.999982	10872	1	-0.12681
Fgfbp3	8	0.21076	0.38212	1	6008	1	-0.12727	0.39506	0.49273	0.999982	7987	1	-0.12727
Ube2d1	9	0.39349	0.56083	1	8981	2	-0.12774	0.14814	0.27749	0.999982	4189	2	-0.12774
Gm20172	8	0.12546	0.26078	1	4229	1	-0.12779	0.27897	0.40261	0.999982	6385	2	-0.12779
Kcnmb4	6	0.97272	0.97274	1	18323	0	-0.12793	0.54449	0.54931	0.999982	10130	1	-0.12793
Lrrc51	6	0.91662	0.91657	1	17193	0	-0.13023	0.83488	0.83506	0.999982	15683	0	-0.13023
Hyal4	8	0.97974	0.97974	1	18442	0	-0.13114	0.028029	0.075772	0.973323	1251	2	-0.13114
C130050O18Rik	9	0.98382	0.98403	1	18558	0	-0.13178	0.034658	0.095611	0.987584	1458	2	-0.13178
H2-Q6	8	0.23245	0.40903	1	6429	2	-0.13209	0.22839	0.34652	0.999982	5591	2	-0.13209
Ntng2	9	0.98736	0.98754	1	18612	0	-0.1322	0.38625	0.52084	0.999982	7880	1	-0.1322
1110057K04Rik	9	0.080454	0.20166	1	3057	1	-0.13222	0.57904	0.62111	0.999982	10701	1	-0.13222
5430402E10Rik	8	0.21597	0.38934	1	6107	1	-0.13301	0.093537	0.19621	0.999982	3032	2	-0.13301
Maea	6	0.95274	0.95284	1	17861	0	-0.13325	0.0067839	0.021544	0.896398	415	3	-0.13325
Arih1	8	0.84834	0.84851	1	15907	1	-0.13331	0.0057239	0.020009	0.883704	357	4	-0.13331
Slc22a27	8	0.9594	0.95948	1	17949	0	-0.13474	0.73172	0.7324	0.999982	13695	0	-0.13474
Mob1a	8	0.037081	0.10634	0.981689	1743	2	-0.13503	0.0283	0.076291	0.974447	1259	2	-0.13503
Klhl15	7	0.40905	0.54844	1	9204	2	-0.13562	0.033188	0.080957	0.978178	1413	3	-0.13562
Zfp819	7	0.056713	0.14124	1	2379	2	-0.13584	0.36384	0.44264	0.999982	7554	1	-0.13584
Pdlim3	6	0.94461	0.94459	1	17731	0	-0.13588	0.71188	0.71205	0.999982	13343	0	-0.13588
Uck1	8	0.54328	0.67093	1	10992	1	-0.13688	0.077193	0.16709	0.999982	2625	1	-0.13688
C920025E04Rik	9	0.98419	0.9844	1	18562	0	-0.1376	0.20782	0.3365	0.999982	5237	2	-0.1376
Lypd6b	6	0.97049	0.97058	1	18282	0	-0.13797	0.21859	0.32486	0.999982	5445	1	-0.13797
Hrh1	8	0.84577	0.84597	1	15843	1	-0.13801	0.04665	0.11112	0.993553	1837	1	-0.13801
Ddit4l	8	0.91753	0.9176	1	17216	0	-0.13802	0.01847	0.05617	0.960079	893	2	-0.13802
Tcp10a	7	0.621	0.6716	1	12106	1	-0.13825	0.039727	0.09409	0.987584	1630	2	-0.13825
Tmem45a	8	0.59915	0.69315	1	11764	1	-0.13828	0.31327	0.44117	0.999982	6878	2	-0.13828
Klk1b27	6	0.97401	0.97395	1	18342	0	-0.13926	0.07209	0.13932	0.997747	2502	2	-0.13926
Coro6	8	0.79375	0.80155	1	14851	1	-0.13969	0.29185	0.41706	0.999982	6561	1	-0.13969
Myo3a	7	0.70683	0.72472	1	13360	1	-0.13992	0.20329	0.30996	0.999982	5152	2	-0.13992
Selenbp1	9	0.82837	0.83705	1	15539	1	-0.14022	0.64672	0.66581	0.999982	12019	1	-0.14022
Gabra1	8	0.0050623	0.020467	0.907519	347	2	-0.14039	0.12748	0.23659	0.999982	3745	2	-0.14039
Phactr1	6	0.94861	0.94864	1	17803	0	-0.14051	0.12128	0.20268	0.999982	3610	2	-0.14051
Snx12	8	0.89943	0.8994	1	16834	0	-0.14052	0.7092	0.71009	0.999982	13302	1	-0.14052
Gm15056	9	0.75917	0.79424	1	14250	1	-0.14061	0.064797	0.14843	0.999087	2327	2	-0.14061
Cldn11	9	0.78804	0.81052	1	14743	1	-0.14096	0.078283	0.17147	0.999982	2650	1	-0.14096
Slc19a3	9	0.38121	0.55171	1	8810	2	-0.14111	0.082904	0.17933	0.999982	2771	2	-0.14111
Nipsnap3b	9	0.027057	0.088881	0.978138	1351	3	-0.14113	0.029209	0.084336	0.983069	1288	2	-0.14113
Slc6a18	6	0.97592	0.97588	1	18368	0	-0.1414	0.027723	0.068098	0.965326	1233	2	-0.1414
Hmgn2	8	0.23204	0.40871	1	6424	1	-0.14141	0.93239	0.9325	0.999982	17438	0	-0.14141
Brox	9	0.030022	0.095454	0.978138	1464	2	-0.14167	0.80924	0.80989	0.999982	15144	0	-0.14167
Gabpb1	8	0.77974	0.79129	1	14616	1	-0.14285	0.016975	0.052032	0.959083	834	2	-0.14285
Gm5535	10	0.366	0.56618	1	8613	2	-0.14332	0.71014	0.72251	0.999982	13316	1	-0.14332
Plp1	9	0.97136	0.9716	1	18293	0	-0.1434	0.28311	0.41254	0.999982	6448	1	-0.1434
Fam72a	8	0.84232	0.84263	1	15785	1	-0.14342	0.016053	0.049439	0.9536	790	4	-0.14342
H2afb1	7	0.46454	0.59708	1	9974	1	-0.14367	0.1296	0.22285	0.999982	3785	2	-0.14367
Acsl1	9	0.83829	0.84434	1	15711	1	-0.14421	0.83122	0.83178	0.999982	15640	0	-0.14421
Ugt1a6a	3	0.26947	0.29993	1	7061	1	-0.14426	0.24579	0.25381	0.999982	5845	1	-0.14426
EU599041	7	0.95696	0.95686	1	17922	0	-0.14473	0.89572	0.89565	0.999982	16666	0	-0.14473
Nek11	8	0.38882	0.53961	1	8915	1	-0.14541	0.72128	0.722	0.999982	13461	0	-0.14541
Zfpm2	8	0.8068	0.81164	1	15178	1	-0.14549	0.94256	0.94266	0.999982	17682	0	-0.14549
1110012L19Rik	7	0.94942	0.94945	1	17816	0	-0.14567	0.009395	0.030188	0.949836	506	1	-0.14567
Ankrd33b	7	0.59188	0.65592	1	11657	1	-0.14597	0.50129	0.52938	0.999982	9475	1	-0.14597
Gnai2	8	0.62583	0.70487	1	12169	1	-0.14647	0.25689	0.37805	0.999982	6005	2	-0.14647
Nr5a2	8	0.5589	0.67697	1	11238	1	-0.14793	0.29118	0.41633	0.999982	6553	2	-0.14793
sgINTERGENIC_31512	1	0.47552	0.47554	1	10117	0	-0.14814	0.52448	0.52434	0.999982	9816	0	-0.14814
Obox2	5	0.41992	0.48586	1	9376	1	-0.1482	0.89537	0.89573	0.999982	16661	0	-0.1482
Wnt2	6	0.88628	0.88625	1	16550	0	-0.14843	0.17179	0.26754	0.999982	4604	1	-0.14843
Dclre1a	8	0.94465	0.94478	1	17732	0	-0.14877	0.10798	0.2156	0.999982	3346	1	-0.14877
Has2	8	0.54484	0.67152	1	11005	1	-0.14952	0.5355	0.5736	0.999982	9989	1	-0.14952
Slc51b	9	0.93372	0.93393	1	17500	0	-0.14979	0.22818	0.3568	0.999982	5588	2	-0.14979
Socs3	8	0.51168	0.65015	1	10609	2	-0.15052	0.2844	0.40874	0.999982	6466	1	-0.15052
Otud7a	7	0.98274	0.9827	1	18539	0	-0.15058	0.010354	0.033104	0.950262	549	3	-0.15058
Ttc13	7	0.74463	0.75273	1	14006	1	-0.1508	0.010409	0.033266	0.953488	550	3	-0.1508
Fancd2os	7	0.27664	0.42	1	7151	2	-0.15118	0.0072246	0.023573	0.911914	435	4	-0.15118
Pafah1b3	8	0.24351	0.41793	1	6618	1	-0.15139	0.87443	0.87439	0.999982	16445	0	-0.15139
Fam227b	6	0.9619	0.96205	1	18096	0	-0.15163	0.40585	0.44124	0.999982	8125	1	-0.15163
2410002F23Rik	8	0.42717	0.57327	1	9476	2	-0.15173	0.45146	0.52305	0.999982	8759	1	-0.15173
Car8	7	0.92068	0.92069	1	17267	0	-0.15195	0.61785	0.62086	0.999982	11494	1	-0.15195
Pla2g2a	8	0.90689	0.90694	1	16949	0	-0.15209	0.084026	0.1794	0.999982	2806	2	-0.15209
Trat1	7	0.90299	0.90291	1	16883	0	-0.15285	0.3637	0.44256	0.999982	7551	1	-0.15285
Prrg1	8	0.79879	0.80538	1	14924	1	-0.15309	0.036793	0.092485	0.987584	1538	2	-0.15309
Slco6b1	8	0.97487	0.97501	1	18353	0	-0.15366	0.076133	0.16519	0.999982	2586	1	-0.15366
BC094916	9	0.35997	0.53581	1	8518	2	-0.15386	0.67879	0.68942	0.999982	12537	1	-0.15386
Star	7	0.9779	0.97785	1	18403	0	-0.15392	0.72534	0.72548	0.999982	13501	0	-0.15392
Snurf	8	0.90545	0.90547	1	16927	0	-0.1542	0.55735	0.58798	0.999982	10412	1	-0.1542
Defb7	7	0.17022	0.32128	1	5193	1	-0.15426	0.29659	0.40577	0.999982	6634	1	-0.15426
Kcna5	7	0.9779	0.97785	1	18419	0	-0.15464	0.46974	0.50788	0.999982	9018	1	-0.15464
Cxcl15	8	0.80497	0.81019	1	15154	1	-0.15505	0.091954	0.19338	0.999982	2987	3	-0.15505
Btg3	9	0.035295	0.10718	0.981689	1682	2	-0.15528	0.58064	0.62208	0.999982	10855	1	-0.15528
Casq1	7	0.97326	0.97319	1	18334	0	-0.15539	0.1771	0.27902	0.999982	4691	2	-0.15539
Ech1	6	0.90538	0.90537	1	16926	0	-0.15635	0.076457	0.14505	0.997747	2608	2	-0.15635
Mmp1b	8	0.61736	0.70114	1	12059	1	-0.15648	0.52533	0.56708	0.999982	9827	1	-0.15648
Usp26	9	0.54893	0.68539	1	11063	2	-0.15654	0.90246	0.90288	0.999982	16748	0	-0.15654
Itk	8	0.55821	0.6767	1	11223	1	-0.1569	0.36916	0.47958	0.999982	7635	1	-0.1569
Ebp	7	0.68743	0.71167	1	13065	1	-0.1575	0.0028592	0.010317	0.830482	217	4	-0.1575
Icmt	6	0.99218	0.99217	1	18731	0	-0.15789	2.73e-05	0.00013739	0.113	22	5	-0.15789
Zfp791	8	0.0023456	0.010668	0.892276	189	3	-0.15804	0.34159	0.46633	0.999982	7244	1	-0.15804
Gm14744	4	0.11049	0.18595	1	3848	2	-0.15844	0.38345	0.38769	0.999982	7840	1	-0.15844
Trpm7	7	0.4158	0.55512	1	9312	2	-0.15953	0.044249	0.1031	0.987584	1767	3	-0.15953
Rhox3f	8	0.53259	0.6669	1	10863	1	-0.15953	0.019781	0.059656	0.965326	946	1	-0.15953
Tsen15	8	0.29239	0.4579	1	7432	2	-0.16021	0.15421	0.26547	0.999982	4313	1	-0.16021
Nupr1	9	0.085396	0.21148	1	3201	1	-0.16026	0.010535	0.035245	0.9536	558	3	-0.16026
Kir3dl1	9	0.9295	0.92979	1	17437	0	-0.16063	0.72666	0.72915	0.999982	13515	1	-0.16063
Tm4sf4	8	0.70888	0.7466	1	13394	1	-0.16206	0.054442	0.1255	0.997747	2052	1	-0.16206
1700001C19Rik	8	0.34118	0.49878	1	8195	1	-0.16249	0.88788	0.88792	0.999982	16593	0	-0.16249
Papss1	6	0.9697	0.96983	1	18275	0	-0.1627	0.83329	0.83346	0.999982	15661	0	-0.1627
Pcgf5	8	0.77636	0.78885	1	14541	1	-0.16335	0.69054	0.69234	0.999982	12723	1	-0.16335
Rnf141	8	0.68274	0.7325	1	13008	1	-0.16359	0.87146	0.87143	0.999982	16409	0	-0.16359
Prokr2	9	0.17393	0.33784	1	5279	3	-0.16447	0.63066	0.65461	0.999982	11739	1	-0.16447
Gm16532	10	0.22205	0.40813	1	6238	2	-0.16492	0.15052	0.28951	0.999982	4229	3	-0.16492
Itih4	8	0.93048	0.93052	1	17445	0	-0.16514	0.90323	0.90323	0.999982	16759	0	-0.16514
Ddi1	8	0.61736	0.70114	1	12060	1	-0.16526	0.091039	0.19185	0.999982	2966	3	-0.16526
4933406J08Rik	8	0.81417	0.81758	1	15304	1	-0.16558	0.097889	0.20391	0.999982	3117	2	-0.16558
Mrpl42	6	0.91381	0.91376	1	17156	0	-0.1657	0.0051747	0.017579	0.883704	333	3	-0.1657
Prg2	6	0.94805	0.9481	1	17794	0	-0.16789	0.29072	0.3664	0.999982	6547	1	-0.16789
3110035E14Rik	6	0.9197	0.91971	1	17253	0	-0.16836	0.25547	0.34578	0.999982	5979	1	-0.16836
Zfp735	8	0.71911	0.75243	1	13564	1	-0.1685	0.19033	0.3049	0.999982	4922	2	-0.1685
Mrpl54	8	0.89144	0.89147	1	16710	0	-0.16892	0.74957	0.75023	0.999982	13967	0	-0.16892
Elmod3	6	0.99218	0.99217	1	18721	0	-0.16893	0.0072897	0.022693	0.901453	440	3	-0.16893
Ccdc30	8	0.97716	0.97722	1	18386	0	-0.16912	0.82387	0.82409	0.999982	15367	0	-0.16912
Pus7	8	0.98441	0.98441	1	18565	0	-0.17064	0.56827	0.5953	0.999982	10567	1	-0.17064
Cmc1	7	0.9725	0.97243	1	18318	0	-0.17172	0.71432	0.71434	0.999982	13380	0	-0.17172
Masp2	7	0.96587	0.96573	1	18207	0	-0.17186	0.026827	0.068055	0.965326	1201	2	-0.17186
Slc22a22	9	0.9533	0.95358	1	17888	0	-0.17187	0.26611	0.39512	0.999982	6162	2	-0.17187
Ctps2	7	0.82134	0.82127	1	15414	0	-0.17193	0.11709	0.20814	0.999982	3524	2	-0.17193
Usp6nl	6	0.96912	0.96925	1	18258	0	-0.17193	0.26022	0.34851	0.999982	6072	1	-0.17193
2810006K23Rik	9	0.96408	0.96441	1	18139	0	-0.17199	0.015374	0.04841	0.9536	755	3	-0.17199
Shisa2	6	0.99218	0.99217	1	18712	0	-0.17218	0.026409	0.065235	0.965326	1186	3	-0.17218
Mrgpra2b	1	0.4471	0.44718	1	9752	0	-0.17222	0.5529	0.55281	0.999982	10337	0	-0.17222
Defb20	6	0.5156	0.5802	1	10657	1	-0.17225	0.12291	0.20479	0.999982	3642	2	-0.17225
Lsp1	8	0.9697	0.9698	1	18273	0	-0.17256	0.81035	0.81067	0.999982	15161	0	-0.17256
Klrc1	9	0.88779	0.8883	1	16689	0	-0.17266	0.12189	0.24439	0.999982	3618	3	-0.17266
Il1rapl1	9	0.55752	0.69277	1	11207	1	-0.17272	0.58817	0.6268	0.999982	10952	1	-0.17272
Trub1	6	0.96727	0.96742	1	18224	0	-0.17281	0.12204	0.20369	0.999982	3625	2	-0.17281
Mllt3	7	0.94803	0.94809	1	17793	0	-0.1732	0.78117	0.7814	0.999982	14531	0	-0.1732
Grcc10	9	0.86269	0.86415	1	16178	1	-0.17389	0.18203	0.31085	0.999982	4773	2	-0.17389
Add1	7	0.96954	0.96939	1	18262	0	-0.17407	0.15756	0.25611	0.999982	4379	2	-0.17407
Fam132b	8	0.99278	0.99281	1	18756	0	-0.17408	0.073899	0.1612	0.999982	2545	3	-0.17408
Adh6a	8	0.93361	0.9337	1	17495	0	-0.17471	0.56182	0.59094	0.999982	10481	1	-0.17471
Zfp111	7	0.72258	0.73597	1	13619	1	-0.17499	0.18786	0.29171	0.999982	4877	2	-0.17499
Ctsq	9	0.4041	0.56891	1	9148	2	-0.1751	0.26149	0.39041	0.999982	6092	2	-0.1751
Zfp691	7	0.82731	0.82725	1	15528	0	-0.17581	0.22481	0.33555	0.999982	5542	2	-0.17581
Reg4	7	0.97292	0.97284	1	18328	0	-0.17609	0.39755	0.46232	0.999982	8024	1	-0.17609
6430531B16Rik	6	0.9619	0.96205	1	18083	0	-0.17741	0.25082	0.34305	0.999982	5919	1	-0.17741
Eno1	8	0.80201	0.80784	1	15051	1	-0.17765	0.22398	0.34162	0.999982	5532	2	-0.17765
Scgb2b12	8	0.93048	0.93052	1	17449	0	-0.17771	0.49696	0.54946	0.999982	9413	1	-0.17771
Hbb-y	8	0.74019	0.76504	1	13934	1	-0.17805	0.18457	0.29859	0.999982	4815	1	-0.17805
Gstt3	6	0.93147	0.93158	1	17459	0	-0.17812	0.1127	0.1916	0.999982	3446	2	-0.17812
Ang3	8	0.97173	0.97188	1	18302	0	-0.17847	0.67674	0.67997	0.999982	12504	1	-0.17847
Nlrp9a	7	0.60689	0.66381	1	11890	1	-0.17871	0.43324	0.48415	0.999982	8497	1	-0.17871
Zfp444	8	0.98291	0.98293	1	18543	0	-0.17905	0.90709	0.90715	0.999982	16978	0	-0.17905
Zbp1	8	0.091493	0.21058	1	3364	2	-0.1793	0.40757	0.4992	0.999982	8137	1	-0.1793
Ppm1h	6	0.86188	0.86194	1	16160	0	-0.17977	0.0018327	0.0066128	0.732072	154	4	-0.17977
Gm156	7	0.33764	0.47854	1	8132	1	-0.18048	0.037865	0.090356	0.987584	1579	2	-0.18048
Cox7a1	8	0.14963	0.2958	1	4761	2	-0.18049	0.60688	0.62299	0.999982	11252	1	-0.18049
Lce1h	6	0.82144	0.82162	1	15417	0	-0.18077	0.17754	0.27501	0.999982	4697	2	-0.18077
Mmp1a	8	0.21963	0.39439	1	6179	2	-0.18087	0.86948	0.86946	0.999982	16382	0	-0.18087
Fcgr4	7	0.89401	0.89394	1	16757	0	-0.18169	0.2731	0.39356	0.999982	6287	1	-0.18169
Fam167a	6	0.93883	0.93881	1	17630	0	-0.18229	0.020926	0.053234	0.959083	987	2	-0.18229
Carhsp1	7	0.90699	0.90694	1	16951	0	-0.18308	0.42767	0.48067	0.999982	8433	1	-0.18308
Slc16a9	8	0.1129	0.24243	1	3920	2	-0.18335	0.0063331	0.021774	0.896398	388	2	-0.18335
Mov10l1	8	0.9814	0.98143	1	18467	0	-0.18377	0.30096	0.42722	0.999982	6705	2	-0.18377
Rhox2b	2	0.63857	0.63825	1	12340	0	-0.18413	0.12845	0.13475	0.997747	3767	1	-0.18413
Pbrm1	7	0.93785	0.93787	1	17614	0	-0.18414	0.16668	0.26678	0.999982	4513	2	-0.18414
Fgf12	9	0.84745	0.8514	1	15896	1	-0.18419	0.51514	0.58436	0.999982	9687	1	-0.18419
BC061237	8	0.9104	0.91046	1	17008	0	-0.18426	0.30273	0.4292	0.999982	6729	2	-0.18426
Klhl28	6	0.93195	0.93206	1	17465	0	-0.1847	0.13384	0.21885	0.999982	3882	2	-0.1847
Gm5820	9	0.41755	0.5792	1	9338	1	-0.18516	0.20549	0.33418	0.999982	5194	2	-0.18516
Ntng1	7	0.57472	0.64708	1	11430	1	-0.18573	0.7547	0.75493	0.999982	14070	0	-0.18573
Taar8c	3	0.8048	0.80471	1	15117	0	-0.18607	0.22297	0.23393	0.999982	5515	1	-0.18607
C86695	7	0.69788	0.71871	1	13229	1	-0.18638	0.14979	0.24681	0.999982	4208	2	-0.18638
Fstl5	9	0.88504	0.88548	1	16529	0	-0.18679	0.075777	0.1672	0.999982	2581	2	-0.18679
Trap1	6	0.94328	0.94327	1	17716	0	-0.18757	0.69578	0.69583	0.999982	12914	0	-0.18757
Cyp2c40	6	0.95435	0.95451	1	17898	0	-0.188	0.56631	0.56867	0.999982	10538	1	-0.188
Enpp5	9	0.55102	0.6872	1	11095	1	-0.18814	0.034528	0.095369	0.987584	1453	2	-0.18814
Ppil3	6	0.93918	0.93916	1	17637	0	-0.18862	0.63005	0.63023	0.999982	11727	0	-0.18862
Gm826	8	0.42851	0.57448	1	9490	2	-0.18919	0.72807	0.72874	0.999982	13534	0	-0.18919
Zfp949	7	0.31269	0.45443	1	7738	1	-0.18953	0.60044	0.60575	0.999982	11135	1	-0.18953
Htr2c	8	0.38583	0.53701	1	8875	2	-0.18967	0.95906	0.95912	0.999982	18059	0	-0.18967
Tyw1	6	0.94291	0.94291	1	17708	0	-0.1898	0.33762	0.3957	0.999982	7189	1	-0.1898
Fam46d	10	0.15621	0.33117	1	4898	3	-0.19046	0.94866	0.94858	0.999982	17923	0	-0.19046
Dmp1	6	0.95456	0.95471	1	17900	0	-0.19065	0.0017298	0.0062537	0.732072	149	3	-0.19065
Lgals6	1	0.78471	0.78517	1	14680	0	-0.1912	0.21529	0.21487	0.999982	5390	0	-0.1912
Cyp27b1	7	0.93424	0.9343	1	17509	0	-0.19144	0.41782	0.47467	0.999982	8274	1	-0.19144
Apol7a	8	0.31828	0.47945	1	7819	2	-0.1918	0.46752	0.53215	0.999982	8994	1	-0.1918
Mroh6	6	0.66284	0.67569	1	12675	1	-0.19204	0.055854	0.11825	0.994085	2094	2	-0.19204
Acyp1	10	0.92967	0.9294	1	17438	0	-0.19206	0.53942	0.62156	0.999982	10050	1	-0.19206
Mob3c	7	0.8477	0.84745	1	15898	0	-0.19209	0.17666	0.2785	0.999982	4683	2	-0.19209
Cyp2u1	8	0.77487	0.78783	1	14515	1	-0.19217	0.19517	0.3101	0.999982	5016	1	-0.19217
Sult2a4	10	0.77093	0.81841	1	14441	1	-0.1922	0.3749	0.51085	0.999982	7708	2	-0.1922
Rgs2	6	0.84693	0.84713	1	15870	0	-0.19237	0.043215	0.10111	0.987584	1736	2	-0.19237
Ddit4	8	0.92018	0.92025	1	17259	0	-0.1924	0.55658	0.5875	0.999982	10400	1	-0.1924
Hist1h2be	5	0.66221	0.66371	1	12661	1	-0.19243	0.052436	0.10071	0.987584	1987	2	-0.19243
Vcam1	7	0.11229	0.23243	1	3906	2	-0.19265	0.006431	0.021178	0.896261	394	2	-0.19265
Cox7a2	8	0.90343	0.90343	1	16892	0	-0.19295	0.61504	0.62914	0.999982	11425	1	-0.19295
Apba2	7	0.96621	0.96608	1	18210	0	-0.19305	0.65744	0.65768	0.999982	12180	1	-0.19305
Grhl1	7	0.96976	0.96964	1	18276	0	-0.19325	0.33446	0.42616	0.999982	7153	1	-0.19325
Acnat2	7	0.52805	0.62461	1	10796	1	-0.19328	0.20878	0.31647	0.999982	5278	2	-0.19328
Hsd17b11	10	0.63168	0.75593	1	12235	2	-0.19357	0.75949	0.76202	0.999982	14172	1	-0.19357
Gast	9	0.047672	0.13409	0.996573	2119	2	-0.19369	0.088095	0.18811	0.999982	2901	3	-0.19369
1810011H11Rik	9	0.87791	0.87833	1	16442	1	-0.19404	0.64779	0.66656	0.999982	12043	1	-0.19404
Oma1	9	0.31141	0.50047	1	7725	2	-0.19447	0.083694	0.18068	0.999982	2795	3	-0.19447
Hist1h2ac	6	0.8606	0.86067	1	16132	0	-0.19481	0.78134	0.78158	0.999982	14580	0	-0.19481
Anxa6	8	0.082297	0.19686	1	3102	1	-0.19535	0.09337	0.19592	0.999982	3029	3	-0.19535
Scgb2b7	5	0.24346	0.36147	1	6616	2	-0.19628	0.70241	0.70258	0.999982	13189	0	-0.19628
Larp4	8	0.64506	0.71384	1	12421	1	-0.19654	0.54576	0.58027	0.999982	10170	1	-0.19654
Acat3	9	0.2275	0.40643	1	6346	3	-0.19669	0.5637	0.61183	0.999982	10515	1	-0.19669
sgINTERGENIC_8547	1	0.4512	0.45129	1	9793	0	-0.19733	0.5488	0.54872	0.999982	10207	0	-0.19733
Chic2	8	0.94426	0.94438	1	17729	0	-0.1978	0.24962	0.36995	0.999982	5894	2	-0.1978
Tmem210	8	0.88694	0.88694	1	16646	0	-0.19794	0.22385	0.34149	0.999982	5528	2	-0.19794
Poli	10	0.018321	0.065447	0.974096	1033	3	-0.19813	0.083813	0.18566	0.999982	2800	3	-0.19813
Cyp2a4	7	0.79575	0.79629	1	14883	1	-0.1983	0.4022	0.46512	0.999982	8079	1	-0.1983
Zfp354c	7	0.21493	0.36214	1	6089	1	-0.19868	0.15097	0.24828	0.999982	4240	2	-0.19868
Psmg2	7	0.81753	0.81748	1	15358	0	-0.19877	0.044249	0.1031	0.987584	1764	3	-0.19877
Tff1	7	0.83426	0.83417	1	15627	0	-0.19877	0.092655	0.17952	0.999982	3012	2	-0.19877
Cetn3	7	0.9779	0.97785	1	18412	0	-0.1992	0.063815	0.1415	0.997747	2299	3	-0.1992
4933413G19Rik	6	0.94249	0.94251	1	17693	0	-0.19924	0.7519	0.75213	0.999982	14020	0	-0.19924
Arpc5	6	0.95547	0.95563	1	17909	0	-0.19924	0.26008	0.34843	0.999982	6071	1	-0.19924
Hpgd	8	0.55821	0.6767	1	11222	1	-0.19931	0.61709	0.63069	0.999982	11477	1	-0.19931
Gm5382	8	0.70944	0.74694	1	13402	1	-0.19933	0.22489	0.34263	0.999982	5545	2	-0.19933
Zp1	5	0.95319	0.95339	1	17886	0	-0.19956	0.14594	0.23157	0.999982	4138	1	-0.19956
Vwc2l	8	0.724	0.75527	1	13637	1	-0.19973	0.83941	0.83957	0.999982	15737	0	-0.19973
Ttr	8	0.87263	0.87261	1	16352	0	-0.19977	0.27732	0.40073	0.999982	6355	2	-0.19977
Oas1b	7	0.83904	0.83888	1	15725	0	-0.19983	0.80762	0.80769	0.999982	15123	0	-0.19983
Spire1	7	0.9779	0.97785	1	18405	0	-0.20011	0.11085	0.20088	0.999982	3404	2	-0.20011
Gemin6	8	0.46369	0.60617	1	9955	2	-0.20026	0.082604	0.17685	0.999982	2761	2	-0.20026
Trpc4	8	0.82743	0.82895	1	15529	1	-0.20027	0.20475	0.32058	0.999982	5181	2	-0.20027
Ggt6	7	0.72392	0.73697	1	13633	1	-0.2008	0.12791	0.2209	0.999982	3755	2	-0.2008
Prkcd	7	0.19774	0.34637	1	5759	1	-0.20091	0.078262	0.16257	0.999982	2649	2	-0.20091
Smarca5	9	0.47056	0.62087	1	10061	1	-0.20107	0.023171	0.068908	0.965326	1079	4	-0.20107
Bak1	6	0.8718	0.87198	1	16339	0	-0.20111	0.39988	0.4371	0.999982	8053	1	-0.20111
Glul	9	0.083164	0.20709	1	3129	2	-0.20116	0.63443	0.65721	0.999982	11795	1	-0.20116
Gins4	9	0.43631	0.59369	1	9597	1	-0.20116	0.67879	0.68942	0.999982	12538	1	-0.20116
Amigo3	8	0.89311	0.89313	1	16754	0	-0.20124	0.12845	0.23764	0.999982	3765	2	-0.20124
Tmem150c	8	0.72773	0.75744	1	13685	1	-0.20131	0.79518	0.79565	0.999982	14750	0	-0.20131
9430023L20Rik	7	0.96341	0.96329	1	18132	0	-0.20151	0.83972	0.83958	0.999982	15740	0	-0.20151
Khdc1c	1	0.7822	0.78269	1	14646	0	-0.20152	0.2178	0.21739	0.999982	5438	0	-0.20152
Mogat2	6	0.99218	0.99217	1	18737	0	-0.20152	0.13795	0.22414	0.999982	3971	2	-0.20152
Nprl3	8	0.020049	0.065376	0.974096	1091	2	-0.20217	0.28732	0.41196	0.999982	6502	1	-0.20217
Ghrl	8	0.028759	0.086709	0.978138	1419	2	-0.20217	0.56758	0.59481	0.999982	10556	1	-0.20217
Gata1	7	0.047704	0.12559	0.989802	2122	1	-0.20217	0.10773	0.19724	0.999982	3341	2	-0.20217
Mettl5	7	0.077666	0.17626	1	2989	2	-0.20217	0.22617	0.33718	0.999982	5564	2	-0.20217
Cpsf7	7	0.12656	0.25523	1	4250	1	-0.20217	0.06894	0.15133	0.999982	2425	3	-0.20217
Cnfn	7	0.16308	0.31242	1	5051	2	-0.20217	0.0048346	0.016325	0.865825	309	4	-0.20217
Pdik1l	8	0.17402	0.33059	1	5282	2	-0.20217	0.025712	0.071315	0.965326	1162	3	-0.20217
Tnfrsf19	7	0.23794	0.38347	1	6513	2	-0.20217	0.071438	0.15451	0.999982	2487	2	-0.20217
Trerf1	6	0.28204	0.41126	1	7260	1	-0.20217	0.019084	0.049213	0.9536	918	3	-0.20217
1700011E24Rik	6	0.29019	0.42006	1	7384	1	-0.20217	0.0077468	0.023771	0.91309	453	3	-0.20217
Tmem86a	8	0.34385	0.50104	1	8222	2	-0.20217	0.6619	0.66697	0.999982	12226	1	-0.20217
Mad2l1bp	7	0.38523	0.5249	1	8870	2	-0.20217	0.041695	0.098025	0.987584	1680	3	-0.20217
Narg2	9	0.40082	0.5664	1	9088	2	-0.20217	0.057945	0.13662	0.997747	2162	2	-0.20217
Il10rb	7	0.4395	0.57893	1	9644	2	-0.20217	0.40979	0.4697	0.999982	8186	1	-0.20217
Snx3	8	0.47311	0.61467	1	10091	2	-0.20217	0.0025844	0.010675	0.83564	199	3	-0.20217
Abcd3	8	0.49324	0.63302	1	10372	2	-0.20217	0.8753	0.87527	0.999982	16460	0	-0.20217
Rab33b	6	0.50578	0.57478	1	10532	1	-0.20217	0.68099	0.68121	0.999982	12577	0	-0.20217
Pigl	7	0.64033	0.68266	1	12358	1	-0.20217	0.0082035	0.026585	0.939421	467	2	-0.20217
Rab2a	6	0.64599	0.66313	1	12428	1	-0.20217	0.021163	0.05375	0.959083	1000	3	-0.20217
Strn3	7	0.75328	0.75951	1	14141	1	-0.20217	0.17982	0.28217	0.999982	4743	2	-0.20217
Car6	6	0.84628	0.84647	1	15858	0	-0.20217	0.0013991	0.0051305	0.69184	131	4	-0.20217
Prickle1	7	0.87886	0.87869	1	16457	0	-0.20217	0.037363	0.089326	0.987584	1560	3	-0.20217
Aym1	3	0.91158	0.91169	1	17080	0	-0.20217	0.21091	0.2236	0.999982	5317	1	-0.20217
Sh2b2	8	0.9442	0.94431	1	17726	0	-0.20217	0.15601	0.26741	0.999982	4349	2	-0.20217
Psmc6	7	0.95309	0.95303	1	17875	0	-0.20217	0.1461	0.2424	0.999982	4140	2	-0.20217
Rxfp2	6	0.9619	0.96205	1	18102	0	-0.20217	0.00065849	0.0026481	0.562855	83	4	-0.20217
Mkl2	6	0.9619	0.96205	1	18109	0	-0.20217	0.15211	0.24236	0.999982	4260	2	-0.20217
Itm2c	6	0.9619	0.96205	1	18115	0	-0.20217	0.037095	0.088256	0.987309	1551	3	-0.20217
Patl1	6	0.99218	0.99217	1	18709	0	-0.20217	0.0038889	0.013491	0.843506	265	3	-0.20217
Trpc7	6	0.99218	0.99217	1	18710	0	-0.20217	0.074062	0.1419	0.997747	2547	2	-0.20217
Uimc1	6	0.99218	0.99217	1	18723	0	-0.20217	0.38427	0.42642	0.999982	7849	1	-0.20217
Adam8	6	0.99218	0.99217	1	18730	0	-0.20217	0.4346	0.4619	0.999982	8515	1	-0.20217
Slc20a1	6	0.99218	0.99217	1	18733	0	-0.20217	0.00010391	0.00048911	0.298467	31	4	-0.20217
Slco1a4	6	0.99218	0.99217	1	18742	0	-0.20217	0.026569	0.065572	0.965326	1193	3	-0.20217
Morc2b	5	0.99613	0.99609	1	18797	0	-0.20217	0.013127	0.034185	0.9536	664	2	-0.20217
Irf7	5	0.99613	0.99609	1	18798	0	-0.20217	0.086102	0.14816	0.99883	2854	2	-0.20217
Ctsh	5	0.99613	0.99609	1	18799	0	-0.20217	0.023089	0.057347	0.96147	1072	2	-0.20217
Prss12	5	0.99613	0.99609	1	18805	0	-0.20217	0.14147	0.22534	0.999982	4034	2	-0.20217
Wfikkn2	5	0.99613	0.99609	1	18809	0	-0.20217	0.052167	0.10034	0.987584	1981	1	-0.20217
Mknk2	7	0.99652	0.9965	1	18821	0	-0.20217	0.00034815	0.0015542	0.505693	53	4	-0.20217
Zkscan5	7	0.589	0.65443	1	11618	1	-0.20219	0.31396	0.415	0.999982	6888	1	-0.20219
Kpna1	8	0.022897	0.072471	0.974096	1199	2	-0.20229	0.25689	0.37805	0.999982	6008	2	-0.20229
Nfya	6	0.97276	0.97277	1	18326	0	-0.20232	0.46307	0.48321	0.999982	8927	1	-0.20232
Ifnlr1	7	0.74616	0.75388	1	14031	1	-0.20237	0.053238	0.121	0.994085	2018	3	-0.20237
Lgals7	8	0.90785	0.90792	1	16965	0	-0.20241	0.519	0.56311	0.999982	9733	1	-0.20241
Cypt7	1	0.38207	0.38214	1	8822	0	-0.2028	0.61793	0.61768	0.999982	11497	0	-0.2028
Kcnd2	8	0.24814	0.42167	1	6705	1	-0.20309	0.4249	0.50849	0.999982	8384	1	-0.20309
Tspo2	6	0.49902	0.57103	1	10450	1	-0.20318	0.03366	0.0809	0.978178	1428	3	-0.20318
Ywhah	6	0.43471	0.53784	1	9571	1	-0.20344	0.18957	0.29044	0.999982	4911	1	-0.20344
Nhlrc4	7	0.92802	0.92801	1	17421	0	-0.20373	0.31862	0.41754	0.999982	6939	1	-0.20373
Srpx2	5	0.99924	0.99922	1	18888	0	-0.20382	0.10401	0.17319	0.999982	3261	2	-0.20382
Prp2	8	0.3755	0.52807	1	8734	1	-0.20397	0.33445	0.46297	0.999982	7152	1	-0.20397
Serpinb9	5	0.99845	0.99844	1	18861	0	-0.20442	0.53637	0.53687	0.999982	10009	1	-0.20442
Stk19	7	0.0018125	0.0077789	0.831376	158	2	-0.20461	0.5222	0.54418	0.999982	9783	1	-0.20461
Dnajb11	7	0.87219	0.87204	1	16341	0	-0.20502	0.43233	0.4836	0.999982	8485	1	-0.20502
Fam173a	9	0.4289	0.58794	1	9493	2	-0.20533	0.44025	0.54632	0.999982	8579	1	-0.20533
Zfp455	6	0.092861	0.19749	1	3398	1	-0.20581	0.073582	0.14127	0.997747	2532	2	-0.20581
Tacr3	6	0.94514	0.94514	1	17745	0	-0.20588	0.85628	0.85634	0.999982	15939	0	-0.20588
Zfp72	6	0.94195	0.94196	1	17682	0	-0.20592	0.0032734	0.011444	0.83564	237	2	-0.20592
Rqcd1	8	0.71697	0.75121	1	13514	1	-0.20637	0.80204	0.80242	0.999982	15054	0	-0.20637
Usp44	6	0.9178	0.91777	1	17221	0	-0.20687	0.036208	0.086403	0.984335	1517	2	-0.20687
Clvs2	8	0.94403	0.94416	1	17725	0	-0.20703	0.22977	0.34799	0.999982	5604	2	-0.20703
Ugt2a3	8	0.9697	0.9698	1	18270	0	-0.20714	0.15058	0.26155	0.999982	4231	2	-0.20714
Fam170b	7	0.56055	0.64005	1	11261	1	-0.2072	0.16817	0.26851	0.999982	4546	2	-0.2072
Adprhl1	7	0.635	0.67957	1	12280	1	-0.20759	0.025756	0.065847	0.965326	1164	3	-0.20759
Cd226	8	0.26009	0.4315	1	6896	1	-0.20803	0.85507	0.85528	0.999982	15923	0	-0.20803
Gm2863	4	0.62985	0.62943	1	12207	0	-0.20807	0.47028	0.46983	0.999982	9025	0	-0.20807
Zfp788	6	0.66794	0.67961	1	12784	1	-0.20901	0.28742	0.3644	0.999982	6504	1	-0.20901
Tas2r134	9	0.45187	0.60585	1	9800	2	-0.20912	0.095701	0.20097	0.999982	3074	2	-0.20912
Srd5a3	8	0.70172	0.74266	1	13294	1	-0.20956	0.30616	0.43307	0.999982	6782	2	-0.20956
Kctd5	9	0.055323	0.1502	1	2340	2	-0.21093	0.27741	0.40677	0.999982	6359	2	-0.21093
Mettl4	8	0.45906	0.60192	1	9896	1	-0.21131	0.015241	0.047158	0.9536	740	3	-0.21131
Id2	9	0.14245	0.29678	1	4600	2	-0.21138	0.39682	0.5263	0.999982	8013	1	-0.21138
Skint9	9	0.52138	0.66241	1	10715	2	-0.21142	0.90698	0.9073	0.999982	16976	0	-0.21142
Lce1j	5	0.73831	0.7385	1	13904	0	-0.21161	0.4807	0.48479	0.999982	9177	1	-0.21161
Psmc1	7	0.89826	0.89822	1	16823	0	-0.21214	0.88605	0.88594	0.999982	16574	0	-0.21214
Ang4	9	0.956	0.95627	1	17913	0	-0.21239	0.11069	0.22588	0.999982	3401	2	-0.21239
1110059E24Rik	8	0.074705	0.18538	1	2913	2	-0.21257	0.036793	0.092485	0.987584	1539	2	-0.21257
Samsn1	8	0.66402	0.72296	1	12726	1	-0.21272	0.31268	0.44048	0.999982	6869	2	-0.21272
Lgi1	10	0.92349	0.92325	1	17327	0	-0.21279	0.6188	0.66338	0.999982	11516	1	-0.21279
Tmie	8	0.79418	0.80186	1	14857	1	-0.21305	0.84365	0.84384	0.999982	15789	0	-0.21305
Zfp503	6	0.52487	0.5854	1	10763	1	-0.21318	0.14395	0.23189	0.999982	4098	2	-0.21318
Gm4788	9	0.11901	0.26578	1	4058	3	-0.21368	0.48548	0.56881	0.999982	9252	1	-0.21368
Sh3bgrl	9	0.14958	0.30621	1	4760	2	-0.21373	0.20665	0.33538	0.999982	5220	2	-0.21373
Ado	7	0.9779	0.97785	1	18413	0	-0.21373	0.042074	0.098771	0.987584	1693	3	-0.21373
Ms4a8a	8	0.82387	0.8258	1	15452	1	-0.21388	0.080393	0.17295	0.999982	2708	3	-0.21388
Gm9994	3	0.78229	0.78236	1	14647	0	-0.2146	0.62873	0.629	0.999982	11706	0	-0.2146
4930564B18Rik	8	0.83511	0.83585	1	15645	1	-0.21494	0.092696	0.19472	0.999982	3014	2	-0.21494
Rab3b	7	0.033102	0.095288	0.978138	1597	2	-0.21498	0.011265	0.035609	0.9536	588	2	-0.21498
sgINTERGENIC_9634	1	0.46613	0.4662	1	9990	0	-0.21543	0.53387	0.53368	0.999982	9965	0	-0.21543
Tgds	6	0.95357	0.95368	1	17889	0	-0.21601	0.61981	0.61995	0.999982	11534	0	-0.21601
H2-T10	8	0.26537	0.43576	1	6999	1	-0.2161	0.12504	0.23395	0.999982	3697	2	-0.2161
Fbxl14	7	0.93416	0.93422	1	17506	0	-0.21723	0.7382	0.73844	0.999982	13790	0	-0.21723
Larp7	7	0.96183	0.9617	1	18075	0	-0.21762	0.26802	0.3876	0.999982	6199	2	-0.21762
Pllp	8	0.43494	0.58028	1	9582	2	-0.21763	0.17692	0.29011	0.999982	4686	2	-0.21763
Zfp14	7	0.063025	0.15184	1	2561	1	-0.21842	0.6472	0.64787	0.999982	12033	1	-0.21842
Ube2l6	6	0.96985	0.96998	1	18278	0	-0.21864	0.10826	0.18581	0.999982	3352	1	-0.21864
Rnf144b	7	0.68005	0.70685	1	12968	1	-0.21891	0.035697	0.086018	0.984335	1500	2	-0.21891
Esp24	8	0.10401	0.2293	1	3682	2	-0.219	0.092429	0.19423	0.999982	3002	2	-0.219
Bglap3	6	0.94311	0.9431	1	17711	0	-0.22033	0.17325	0.26944	0.999982	4631	2	-0.22033
Ssxb8	6	0.71779	0.72051	1	13527	1	-0.22048	0.022318	0.056309	0.960499	1050	3	-0.22048
Mmgt1	7	0.81871	0.81868	1	15376	0	-0.22092	0.8468	0.84657	0.999982	15821	0	-0.22092
Psenen	7	0.85054	0.85027	1	15942	0	-0.22118	0.27109	0.39128	0.999982	6254	1	-0.22118
Glt8d2	8	0.30222	0.46595	1	7566	1	-0.22174	0.61712	0.63073	0.999982	11478	1	-0.22174
Vsx1	6	0.9672	0.96735	1	18223	0	-0.22198	0.097428	0.17203	0.999982	3109	2	-0.22198
3110057O12Rik	8	0.040391	0.11393	0.98686	1876	2	-0.22265	0.038589	0.095891	0.987584	1597	3	-0.22265
Slc25a37	9	0.84706	0.8511	1	15871	1	-0.22276	0.8425	0.84306	0.999982	15770	0	-0.22276
Cfl2	8	0.35367	0.50929	1	8405	1	-0.22302	0.02232	0.064688	0.965326	1051	2	-0.22302
Tor1b	7	0.0084419	0.030335	0.920296	569	1	-0.22312	0.93896	0.93897	0.999982	17599	0	-0.22312
Spag11a	8	0.17878	0.33732	1	5370	1	-0.22327	0.86771	0.86774	0.999982	16355	0	-0.22327
Crisp1	8	0.48055	0.62137	1	10177	1	-0.22357	0.0072793	0.02454	0.9217	438	4	-0.22357
Them6	7	0.3761	0.51592	1	8744	1	-0.22383	0.15071	0.24793	0.999982	4235	2	-0.22383
Pros1	10	0.94531	0.94521	1	17750	0	-0.22455	0.53873	0.62122	0.999982	10037	1	-0.22455
1700066M21Rik	8	0.92569	0.92579	1	17367	0	-0.22486	0.67084	0.67477	0.999982	12438	1	-0.22486
Actn2	7	0.63186	0.67775	1	12238	1	-0.22488	0.25615	0.37323	0.999982	5989	2	-0.22488
4921511H03Rik	6	0.39646	0.51939	1	9026	1	-0.22509	0.044059	0.10282	0.987584	1760	3	-0.22509
Arl1	7	0.71614	0.73129	1	13508	1	-0.22565	0.040609	0.095843	0.987584	1657	2	-0.22565
Grasp	7	0.89612	0.89606	1	16800	0	-0.22594	0.46683	0.50592	0.999982	8983	1	-0.22594
Spaca7	7	0.74021	0.74927	1	13935	1	-0.22635	0.052594	0.11971	0.994085	1992	1	-0.22635
R3hcc1l	7	0.89747	0.89741	1	16808	0	-0.22652	0.15002	0.2471	0.999982	4217	2	-0.22652
Tlr4	7	0.52761	0.62441	1	10790	1	-0.22706	0.012834	0.038931	0.9536	656	3	-0.22706
Pcdhb3	7	0.96177	0.96165	1	18073	0	-0.22711	0.79942	0.79955	0.999982	15013	0	-0.22711
Calb1	7	0.94749	0.94754	1	17785	0	-0.22716	0.25391	0.37048	0.999982	5960	1	-0.22716
Nsa2	8	0.27763	0.44583	1	7182	2	-0.22736	0.064881	0.14465	0.997747	2329	1	-0.22736
4930505A04Rik	7	0.66204	0.69564	1	12648	1	-0.22746	0.20191	0.30832	0.999982	5134	2	-0.22746
Pgm2l1	8	0.65002	0.71615	1	12486	1	-0.22784	0.12422	0.23308	0.999982	3676	2	-0.22784
4933416I08Rik	8	0.47337	0.61492	1	10094	2	-0.22798	0.82387	0.82409	0.999982	15392	0	-0.22798
A630001G21Rik	7	0.79676	0.79731	1	14896	1	-0.22813	0.17091	0.27171	0.999982	4586	2	-0.22813
Zmynd8	6	0.93337	0.93341	1	17489	0	-0.22854	0.63076	0.63092	0.999982	11742	0	-0.22854
Ccnb1ip1	9	0.12919	0.27928	1	4314	3	-0.22855	0.15259	0.28188	0.999982	4275	2	-0.22855
Jdp2	8	0.28364	0.45078	1	7285	2	-0.22885	0.0039707	0.014749	0.844722	271	4	-0.22885
Sult2a1	8	0.3614	0.51591	1	8535	2	-0.22887	0.90771	0.90778	0.999982	16984	0	-0.22887
Akap7	6	0.82147	0.82165	1	15418	0	-0.22892	0.027793	0.068245	0.965326	1237	3	-0.22892
Spag6	7	0.99652	0.9965	1	18822	0	-0.22896	0.018075	0.049905	0.9536	880	2	-0.22896
Myl9	7	0.79889	0.79925	1	14925	1	-0.22984	0.0063793	0.021021	0.895627	391	3	-0.22984
Id4	7	0.80936	0.80938	1	15231	0	-0.23004	0.015581	0.0447	0.9536	764	2	-0.23004
Pja2	7	0.18268	0.33265	1	5449	1	-0.23038	0.0050627	0.017049	0.876413	324	4	-0.23038
Adck1	7	0.69077	0.71389	1	13134	1	-0.23078	0.021295	0.056617	0.96147	1008	2	-0.23078
Rhox3h	5	0.79223	0.79251	1	14821	0	-0.23095	0.12388	0.20078	0.999982	3665	2	-0.23095
Loxhd1	7	0.30749	0.44941	1	7653	2	-0.23099	0.01088	0.034623	0.9536	570	3	-0.23099
Zfp868	8	0.5784	0.68456	1	11472	1	-0.2312	0.18342	0.29728	0.999982	4793	1	-0.2312
Lefty2	6	0.88039	0.88039	1	16473	0	-0.23168	0.25722	0.34679	0.999982	6022	1	-0.23168
Fabp5	8	0.79272	0.80078	1	14829	1	-0.23174	0.2358	0.35476	0.999982	5692	1	-0.23174
Fam162b	9	0.46226	0.61419	1	9942	1	-0.23233	0.069574	0.15662	0.999982	2445	3	-0.23233
Gm7616	8	0.52238	0.66028	1	10737	1	-0.2325	0.040996	0.10038	0.987584	1665	1	-0.2325
Tmem229b	8	0.67005	0.72603	1	12812	1	-0.23259	0.22153	0.33899	0.999982	5492	1	-0.23259
2021-03-01	8	0.35928	0.51409	1	8495	2	-0.2327	0.59516	0.61428	0.999982	11055	1	-0.2327
Ybx3	6	0.85088	0.85103	1	15947	0	-0.23274	0.052165	0.11348	0.994085	1979	2	-0.23274
Emilin3	9	0.90923	0.90954	1	16987	0	-0.23278	0.29755	0.42747	0.999982	6653	1	-0.23278
Wbp1	8	0.51556	0.65384	1	10654	1	-0.23281	0.42355	0.50775	0.999982	8354	1	-0.23281
Csde1	6	0.97181	0.97188	1	18304	0	-0.23315	0.029183	0.071246	0.965326	1286	2	-0.23315
Clec4g	7	0.93307	0.9331	1	17487	0	-0.2335	0.1851	0.28844	0.999982	4823	1	-0.2335
Gm20594	4	0.63011	0.62969	1	12210	0	-0.23383	0.74906	0.74866	0.999982	13961	0	-0.23383
1700017D01Rik	8	0.81344	0.81698	1	15288	1	-0.23388	0.77352	0.77415	0.999982	14381	0	-0.23388
2610044O15Rik8	4	0.31633	0.37545	1	7786	1	-0.23398	0.30074	0.31694	0.999982	6702	1	-0.23398
Fcrl1	7	0.35455	0.49483	1	8422	2	-0.234	0.38649	0.45574	0.999982	7882	1	-0.234
Cyp4a29-ps	8	0.41059	0.55859	1	9235	1	-0.23407	0.86387	0.86395	0.999982	16053	0	-0.23407
Nudt15	8	0.57659	0.68382	1	11454	1	-0.23411	0.87693	0.87688	0.999982	16483	0	-0.23411
2310007L24Rik	5	0.99613	0.99609	1	18802	0	-0.23425	0.057713	0.10824	0.992961	2150	2	-0.23425
Lcp1	8	0.85472	0.85492	1	16027	0	-0.23437	0.29264	0.41788	0.999982	6572	1	-0.23437
Tespa1	7	0.96851	0.96838	1	18249	0	-0.2344	0.12436	0.21668	0.999982	3680	1	-0.2344
Fgf10	7	0.22085	0.36766	1	6209	1	-0.23483	0.48401	0.51751	0.999982	9235	1	-0.23483
Slirp	8	0.93499	0.93508	1	17577	0	-0.23513	0.12235	0.23106	0.999982	3631	1	-0.23513
Ptx4	8	0.93298	0.93309	1	17485	0	-0.23576	0.17982	0.29328	0.999982	4744	2	-0.23576
Kbtbd8	7	0.87886	0.87869	1	16456	0	-0.23579	0.16145	0.26062	0.999982	4428	2	-0.23579
Hmgb4	7	0.040537	0.11311	0.985196	1885	2	-0.23588	0.16742	0.26762	0.999982	4531	2	-0.23588
4930430F08Rik	6	0.92737	0.92744	1	17386	0	-0.23611	0.36772	0.4153	0.999982	7613	1	-0.23611
Lcn3	8	0.32742	0.48721	1	7966	1	-0.23641	0.49726	0.54964	0.999982	9416	1	-0.23641
Mcpt1	10	0.33487	0.53665	1	8082	1	-0.23644	0.14466	0.28048	0.999982	4110	3	-0.23644
Slc5a6	10	0.82668	0.84685	1	15519	1	-0.23646	0.59199	0.64832	0.999982	11010	1	-0.23646
Comtd1	8	0.82387	0.8258	1	15453	1	-0.23718	0.24336	0.36304	0.999982	5807	1	-0.23718
2200002D01Rik	9	0.27853	0.47065	1	7201	3	-0.23737	0.26237	0.3913	0.999982	6105	2	-0.23737
Scgb2b19	3	0.38919	0.39772	1	8922	1	-0.23763	0.39864	0.39873	0.999982	8036	0	-0.23763
Ext2	6	0.89518	0.89514	1	16771	0	-0.23797	0.16247	0.25572	0.999982	4456	1	-0.23797
Ap1s2	7	0.96522	0.96506	1	18199	0	-0.23812	0.80677	0.80686	0.999982	15111	0	-0.23812
Btf3	8	0.32521	0.48535	1	7928	2	-0.2382	0.030983	0.081435	0.978178	1343	3	-0.2382
Tmem220	7	0.93835	0.93838	1	17620	0	-0.2382	0.73443	0.7347	0.999982	13725	0	-0.2382
Gm5726	5	0.78908	0.78941	1	14769	0	-0.23891	0.55731	0.55768	0.999982	10410	0	-0.23891
Cryba4	8	0.90186	0.90185	1	16863	0	-0.23895	0.042374	0.10294	0.987584	1707	3	-0.23895
Ly6c2	5	0.71028	0.71044	1	13411	0	-0.23904	0.4807	0.48479	0.999982	9198	1	-0.23904
Depdc7	9	0.90982	0.91013	1	16995	0	-0.23943	0.78697	0.78745	0.999982	14654	0	-0.23943
Ypel2	6	0.67849	0.68789	1	12950	1	-0.2396	0.013819	0.037577	0.9536	691	3	-0.2396
Tmem235	7	0.97025	0.97014	1	18279	0	-0.23966	0.22643	0.33748	0.999982	5565	2	-0.23966
Smurf2	9	0.065154	0.17055	1	2642	4	-0.24018	0.1212	0.24327	0.999982	3608	3	-0.24018
Gcat	7	0.81145	0.81148	1	15265	0	-0.24025	0.0070388	0.023012	0.901984	428	2	-0.24025
Kctd9	8	0.95505	0.95511	1	17904	0	-0.24055	0.61864	0.63188	0.999982	11510	1	-0.24055
Spem1	10	0.85259	0.86294	1	15981	1	-0.24126	0.42734	0.56338	0.999982	8425	1	-0.24126
Defb5	4	0.91225	0.91209	1	17134	0	-0.24255	0.08151	0.13779	0.997747	2736	2	-0.24255
Tmem139	8	0.972	0.97216	1	18308	0	-0.24284	0.21938	0.33666	0.999982	5454	2	-0.24284
Ranbp9	6	0.3733	0.50884	1	8705	1	-0.24289	0.027793	0.068245	0.965326	1236	3	-0.24289
Pld1	7	0.68358	0.70918	1	13017	1	-0.24291	0.0066862	0.021943	0.896398	406	4	-0.24291
Zfp703	8	0.010652	0.039796	0.93693	667	1	-0.24341	0.011882	0.037778	0.9536	620	3	-0.24341
Defb26	9	0.17449	0.33859	1	5297	2	-0.24347	0.45529	0.55362	0.999982	8807	1	-0.24347
Slfn5	6	0.88598	0.88594	1	16542	0	-0.24403	0.19485	0.2973	0.999982	5006	2	-0.24403
Smim18	8	0.83049	0.83164	1	15567	1	-0.24411	0.16986	0.28256	0.999982	4569	1	-0.24411
Omt2b	4	0.59122	0.59105	1	11647	1	-0.24488	0.042408	0.078159	0.976414	1708	2	-0.24488
3110009E18Rik	7	0.84113	0.84102	1	15769	0	-0.24494	0.22328	0.3337	0.999982	5518	2	-0.24494
Tomm6	9	0.12169	0.26937	1	4136	2	-0.24525	0.77254	0.77317	0.999982	14364	0	-0.24525
Csn1s2b	8	0.20872	0.37935	1	5965	1	-0.24559	0.097292	0.20285	0.999982	3104	3	-0.24559
B020031M17Rik	7	0.4303	0.56962	1	9510	2	-0.24563	0.17864	0.28078	0.999982	4720	2	-0.24563
Tktl2	7	0.10256	0.21681	1	3637	2	-0.24573	0.11942	0.21089	0.999982	3583	2	-0.24573
Zfp946	6	0.77039	0.77067	1	14435	0	-0.2466	0.57914	0.58043	0.999982	10702	1	-0.2466
Slc5a11	7	0.61681	0.66926	1	12051	1	-0.2467	0.45389	0.49746	0.999982	8786	1	-0.2467
Aldh1a1	7	0.73389	0.74447	1	13820	1	-0.24695	0.15884	0.25761	0.999982	4394	2	-0.24695
Zfp740	8	0.12775	0.26418	1	4285	1	-0.24706	0.23064	0.34897	0.999982	5624	2	-0.24706
Bsdc1	6	0.87437	0.87451	1	16392	0	-0.24885	0.031326	0.075841	0.973323	1354	3	-0.24885
4933427D06Rik	8	0.90814	0.90821	1	16972	0	-0.24899	0.12041	0.22902	0.999982	3598	2	-0.24899
Sema3g	6	0.9459	0.9459	1	17758	0	-0.2491	0.5033	0.51468	0.999982	9501	1	-0.2491
Lce6a	8	0.94547	0.94556	1	17751	0	-0.24923	0.93005	0.93009	0.999982	17411	0	-0.24923
Pilrb2	8	0.88419	0.88411	1	16516	0	-0.25006	0.10125	0.20832	0.999982	3196	1	-0.25006
sgINTERGENIC_9053	1	0.45525	0.45537	1	9858	0	-0.25013	0.54475	0.54464	0.999982	10160	0	-0.25013
Tmem240	9	0.82241	0.83291	1	15428	1	-0.25023	0.42482	0.53906	0.999982	8379	1	-0.25023
S100a8	9	0.57879	0.71116	1	11475	2	-0.25038	0.82317	0.82388	0.999982	15323	0	-0.25038
Slc39a3	6	0.89141	0.89141	1	16709	0	-0.25088	0.61295	0.61311	0.999982	11380	0	-0.25088
Rnf7	9	0.21661	0.39269	1	6125	2	-0.25133	0.83	0.83055	0.999982	15625	0	-0.25133
2610002M06Rik	7	0.83018	0.83019	1	15559	0	-0.25169	0.61841	0.62134	0.999982	11507	1	-0.25169
Ms4a4d	9	0.49537	0.64092	1	10404	1	-0.25193	0.13244	0.26176	0.999982	3852	2	-0.25193
Gfra4	8	0.68588	0.73413	1	13047	1	-0.25225	0.2309	0.34926	0.999982	5627	2	-0.25225
Eid3	6	0.83161	0.83178	1	15582	0	-0.2529	0.41141	0.44518	0.999982	8206	1	-0.2529
Phlpp2	6	0.9138	0.91375	1	17155	0	-0.25303	0.51613	0.52517	0.999982	9698	1	-0.25303
Ass1	10	0.22195	0.40801	1	6236	2	-0.25456	0.10773	0.22339	0.999982	3342	1	-0.25456
Ccl4	7	0.86557	0.8654	1	16244	0	-0.25458	0.083304	0.16845	0.999982	2780	1	-0.25458
Slc35a1	7	0.9779	0.97785	1	18406	0	-0.25484	0.10875	0.19845	0.999982	3362	2	-0.25484
Oas1d	8	0.77615	0.78871	1	14538	1	-0.25592	0.18444	0.29843	0.999982	4812	1	-0.25592
Nrip3	8	0.76818	0.78328	1	14413	1	-0.25598	0.33445	0.46297	0.999982	7151	1	-0.25598
Gm6086	10	0.8969	0.89728	1	16804	1	-0.25603	0.5129	0.60907	0.999982	9652	1	-0.25603
Zfp160	7	0.86649	0.86635	1	16260	0	-0.25702	0.70426	0.70431	0.999982	13222	0	-0.25702
Lgals2	7	0.19689	0.34557	1	5744	1	-0.25737	0.53574	0.55419	0.999982	9995	1	-0.25737
Acot13	8	0.4722	0.61379	1	10077	1	-0.25769	0.97144	0.97157	0.999982	18350	0	-0.25769
Zfp369	8	0.24994	0.42318	1	6747	2	-0.25777	0.46775	0.53228	0.999982	8997	1	-0.25777
Ifrd1	8	0.64612	0.71434	1	12433	1	-0.25777	0.66885	0.67301	0.999982	12412	1	-0.25777
Zfp644	8	0.5127	0.65112	1	10631	2	-0.2578	0.017516	0.053532	0.959083	855	3	-0.2578
Ear5	7	0.84607	0.84586	1	15855	0	-0.25809	0.83436	0.83427	0.999982	15675	0	-0.25809
Ltc4s	8	0.56175	0.67806	1	11270	1	-0.25813	0.42209	0.50699	0.999982	8328	1	-0.25813
Gmpr2	7	0.97255	0.97247	1	18319	0	-0.25825	0.23889	0.35234	0.999982	5743	1	-0.25825
Lipo1	8	0.020204	0.065755	0.974096	1104	1	-0.25838	0.78555	0.7861	0.999982	14633	0	-0.25838
Tspan14	7	0.73786	0.74745	1	13897	1	-0.25858	0.23389	0.34629	0.999982	5667	2	-0.25858
Hic2	9	0.88746	0.88794	1	16651	0	-0.25882	0.12514	0.24968	0.999982	3698	1	-0.25882
Fam216a	8	0.73527	0.76197	1	13836	1	-0.25903	0.19452	0.30941	0.999982	4998	1	-0.25903
Ceacam14	8	0.88252	0.88246	1	16506	0	-0.25921	0.30593	0.4328	0.999982	6780	2	-0.25921
Gm5128	4	0.67789	0.67728	1	12936	0	-0.25922	0.79766	0.79735	0.999982	14984	0	-0.25922
Sp8	7	0.96031	0.96023	1	17964	0	-0.25923	0.83746	0.83729	0.999982	15710	0	-0.25923
Il22	6	0.86235	0.86246	1	16170	0	-0.25928	0.030302	0.073652	0.965326	1323	3	-0.25928
Skint8	8	0.83907	0.83953	1	15728	1	-0.25977	0.51381	0.55986	0.999982	9667	1	-0.25977
Mc5r	8	0.12474	0.25974	1	4207	3	-0.25982	0.29831	0.42426	0.999982	6663	2	-0.25982
Arhgap24	8	0.66465	0.72329	1	12736	1	-0.2601	0.62414	0.63609	0.999982	11617	1	-0.2601
Spata24	7	0.53594	0.62827	1	10892	1	-0.26024	0.24701	0.36218	0.999982	5855	2	-0.26024
Prr9	8	0.92552	0.92562	1	17363	0	-0.2612	0.5343	0.5728	0.999982	9973	1	-0.2612
Map3k8	6	0.96767	0.9678	1	18234	0	-0.26148	0.14102	0.22813	0.999982	4024	2	-0.26148
Vgll3	8	0.9717	0.97185	1	18301	0	-0.26189	0.29846	0.42444	0.999982	6667	1	-0.26189
4932438H23Rik	6	0.96866	0.96881	1	18253	0	-0.26198	0.34784	0.40225	0.999982	7326	1	-0.26198
Hn1l	8	0.80201	0.80784	1	15052	1	-0.26235	0.45375	0.52433	0.999982	8783	1	-0.26235
Lce1g	5	0.1375	0.23445	1	4491	1	-0.26254	0.29403	0.33715	0.999982	6592	1	-0.26254
Apol9a	7	0.96857	0.96843	1	18250	0	-0.26326	0.44474	0.49148	0.999982	8639	1	-0.26326
Slc6a15	7	0.97173	0.97164	1	18303	0	-0.26388	0.30462	0.41005	0.999982	6761	1	-0.26388
Hoxc6	8	0.92247	0.92259	1	17307	0	-0.26395	0.20399	0.31977	0.999982	5170	2	-0.26395
Gm4871	5	0.81621	0.81662	1	15336	0	-0.26399	0.0017739	0.0063788	0.732072	151	2	-0.26399
Zfp654	8	0.85459	0.85478	1	16021	0	-0.26446	0.19055	0.30515	0.999982	4927	2	-0.26446
Gm12429	7	0.69553	0.7171	1	13196	1	-0.26448	0.34103	0.42976	0.999982	7239	1	-0.26448
Zc3h12b	7	0.96434	0.96421	1	18186	0	-0.26467	0.42328	0.47793	0.999982	8352	1	-0.26467
Fbxw24	8	0.51044	0.64903	1	10589	1	-0.26535	0.77109	0.77177	0.999982	14346	0	-0.26535
Lrrc40	7	0.9336	0.93365	1	17494	0	-0.2656	0.67597	0.67592	0.999982	12493	0	-0.2656
Sox15	7	0.72395	0.737	1	13636	1	-0.2658	0.52269	0.54455	0.999982	9795	1	-0.2658
BC048609	8	0.87717	0.87711	1	16430	0	-0.2658	0.68472	0.6871	0.999982	12640	1	-0.2658
Esd	8	0.36197	0.51641	1	8546	1	-0.26616	0.031659	0.082677	0.978178	1369	2	-0.26616
Samt2	8	0.39804	0.54768	1	9050	1	-0.26616	0.54906	0.58244	0.999982	10211	1	-0.26616
Rnasel	9	0.14514	0.30033	1	4661	1	-0.26685	0.18299	0.31183	0.999982	4787	2	-0.26685
Cytl1	6	0.2227	0.34806	1	6255	1	-0.26722	0.10524	0.18199	0.999982	3295	2	-0.26722
Gm3402	6	0.8992	0.89922	1	16829	0	-0.26788	0.7604	0.76068	0.999982	14185	0	-0.26788
Sdf2	8	0.6467	0.7146	1	12443	1	-0.26792	0.015834	0.048813	0.9536	775	4	-0.26792
Defb47	9	0.58868	0.71982	1	11614	2	-0.268	0.16537	0.29446	0.999982	4496	1	-0.268
Zbtb26	6	0.94523	0.94522	1	17749	0	-0.26829	0.094135	0.16776	0.999982	3044	1	-0.26829
Rgs19	8	0.3283	0.48794	1	7978	2	-0.26889	0.33547	0.46345	0.999982	7171	1	-0.26889
Decr1	8	0.89511	0.89513	1	16768	0	-0.26903	0.27357	0.39655	0.999982	6300	2	-0.26903
Zfp712	8	0.46716	0.60932	1	10001	1	-0.26919	0.027803	0.075333	0.973323	1243	2	-0.26919
Zfp54	8	0.1467	0.29157	1	4701	1	-0.26926	0.82387	0.82409	0.999982	15377	0	-0.26926
Clec9a	8	0.76171	0.77889	1	14299	1	-0.26941	0.29472	0.42022	0.999982	6606	1	-0.26941
Nat2	7	0.94578	0.9458	1	17756	0	-0.2698	0.45812	0.50027	0.999982	8860	1	-0.2698
Farsb	8	0.13645	0.27681	1	4473	2	-0.27083	0.026324	0.072464	0.965326	1183	3	-0.27083
Olah	7	0.90608	0.906	1	16939	0	-0.27096	0.20878	0.31647	0.999982	5259	2	-0.27096
Rps6kb1	7	0.48597	0.60615	1	10262	1	-0.27103	0.03882	0.092277	0.987584	1604	2	-0.27103
Zfp879	7	0.274	0.41757	1	7118	2	-0.27117	0.73765	0.73788	0.999982	13783	0	-0.27117
Hmgn3	7	0.31858	0.46012	1	7830	2	-0.27196	0.25865	0.3762	0.999982	6046	2	-0.27196
4930579F01Rik	6	0.55455	0.60282	1	11163	1	-0.27204	0.019916	0.050981	0.9536	950	3	-0.27204
Ralb	8	0.92493	0.92504	1	17354	0	-0.27205	0.29651	0.42222	0.999982	6632	1	-0.27205
Glycam1	7	0.38472	0.5244	1	8859	2	-0.27243	0.2177	0.32711	0.999982	5435	2	-0.27243
Tbx1	7	0.84933	0.84908	1	15921	0	-0.27267	0.2361	0.34896	0.999982	5702	2	-0.27267
Hprt	6	0.99218	0.99217	1	18714	0	-0.27268	0.079926	0.14943	0.999982	2694	2	-0.27268
N6amt2	8	0.61678	0.70086	1	12050	1	-0.2729	0.20438	0.32018	0.999982	5173	2	-0.2729
Pdlim2	5	0.99862	0.99861	1	18867	0	-0.27356	0.0025345	0.0084933	0.783748	197	3	-0.27356
Rlf	8	0.16549	0.31856	1	5098	1	-0.27386	0.1618	0.27376	0.999982	4446	1	-0.27386
BC048943	8	0.63845	0.71075	1	12338	1	-0.27397	0.82387	0.82409	0.999982	15382	0	-0.27397
Cxcl2	6	0.67216	0.68287	1	12872	1	-0.27416	0.19082	0.29207	0.999982	4933	1	-0.27416
Crebl2	7	0.6959	0.71734	1	13201	1	-0.27457	0.64362	0.64446	0.999982	11958	1	-0.27457
Car5b	7	0.067072	0.15855	1	2700	1	-0.27464	0.55095	0.56571	0.999982	10303	1	-0.27464
Elovl5	6	0.84552	0.84571	1	15832	0	-0.27464	0.022009	0.055592	0.960079	1035	3	-0.27464
Hist1h2ad	4	0.55868	0.5605	1	11234	1	-0.27468	0.48941	0.48895	0.999982	9301	0	-0.27468
Unc119b	8	0.2856	0.45237	1	7317	1	-0.27475	0.77112	0.7718	0.999982	14348	0	-0.27475
Lyrm4	9	0.57346	0.70656	1	11409	2	-0.27479	0.87259	0.87294	0.999982	16420	0	-0.27479
Eid2b	7	0.82276	0.82267	1	15434	0	-0.27521	0.024751	0.063766	0.965326	1122	2	-0.27521
Rgr	5	0.99613	0.99609	1	18808	0	-0.27526	0.22157	0.28812	0.999982	5493	1	-0.27526
Sdc1	7	0.93929	0.93931	1	17643	0	-0.27532	0.45837	0.50042	0.999982	8865	1	-0.27532
Rgs17	9	0.88598	0.88641	1	16541	0	-0.27547	0.029323	0.084638	0.983069	1294	3	-0.27547
Tbx18	8	0.94621	0.94631	1	17765	0	-0.27592	0.20574	0.32169	0.999982	5205	2	-0.27592
Ugt3a2	10	0.28831	0.48397	1	7357	2	-0.27625	0.8859	0.88591	0.999982	16572	0	-0.27625
Atp8b4	7	0.88591	0.88579	1	16540	0	-0.27629	0.15249	0.25012	0.999982	4271	2	-0.27629
C1qc	10	0.51796	0.66939	1	10686	2	-0.27657	0.11475	0.23432	0.999982	3478	3	-0.27657
Gzmn	8	0.18467	0.3457	1	5498	1	-0.27732	0.2283	0.34641	0.999982	5590	2	-0.27732
Wdr76	7	0.30778	0.44969	1	7658	1	-0.27747	0.18329	0.28627	0.999982	4791	2	-0.27747
Mrgprb8	8	0.86181	0.86199	1	16159	0	-0.27756	0.32487	0.45438	0.999982	7011	1	-0.27756
Kcnn3	7	0.91035	0.91033	1	17006	0	-0.27759	0.057206	0.12885	0.997747	2140	3	-0.27759
Clec1b	7	0.7194	0.73368	1	13567	1	-0.27765	0.48158	0.51591	0.999982	9220	1	-0.27765
Gstm3	6	0.81524	0.81544	1	15319	0	-0.27791	0.00064428	0.0026073	0.560475	81	4	-0.27791
Cetn4	9	0.5737	0.70677	1	11414	2	-0.278	0.0060192	0.022613	0.901453	371	4	-0.278
Fgf4	8	0.9427	0.9428	1	17703	0	-0.27891	0.8091	0.80939	0.999982	15143	0	-0.27891
Ssxb2	6	0.54118	0.59488	1	10958	1	-0.27924	0.145	0.23324	0.999982	4119	1	-0.27924
Psg23	9	0.06525	0.17074	1	2646	2	-0.27983	0.72345	0.72624	0.999982	13480	1	-0.27983
Gzmg	6	0.70946	0.71332	1	13403	1	-0.27985	0.47735	0.49409	0.999982	9105	1	-0.27985
Nkx6-3	8	0.79147	0.79984	1	14804	1	-0.27989	0.82387	0.82409	0.999982	15391	0	-0.27989
1110025L11Rik	7	0.15655	0.30244	1	4903	2	-0.27993	0.065394	0.14451	0.997747	2345	3	-0.27993
sgINTERGENIC_3974	1	0.39589	0.39606	1	9016	0	-0.27998	0.60411	0.60374	0.999982	11207	0	-0.27998
Tbpl1	9	0.64892	0.7449	1	12475	1	-0.28003	0.37414	0.50798	0.999982	7700	2	-0.28003
Klra10	8	0.81641	0.81946	1	15340	1	-0.28005	0.031654	0.082665	0.978178	1368	3	-0.28005
Ccrn4l	7	0.88623	0.88611	1	16548	0	-0.28023	0.62384	0.62617	0.999982	11610	1	-0.28023
Syn1	8	0.81331	0.81688	1	15286	1	-0.28032	0.75428	0.75498	0.999982	14061	0	-0.28032
Esp6	8	0.42461	0.57103	1	9435	1	-0.28062	0.30276	0.42924	0.999982	6730	2	-0.28062
Serpinb6b	8	0.75277	0.77299	1	14134	1	-0.28099	0.61699	0.63061	0.999982	11472	1	-0.28099
Prr5	8	0.58583	0.68755	1	11560	1	-0.28193	0.70249	0.70358	0.999982	13191	1	-0.28193
Spata31d1d	7	0.45264	0.59221	1	9809	1	-0.282	0.61654	0.61972	0.999982	11462	1	-0.282
Rbm20	6	0.94338	0.94336	1	17719	0	-0.28221	0.077712	0.14665	0.998594	2638	1	-0.28221
4930428D18Rik	9	0.08405	0.20886	1	3162	3	-0.28231	0.89763	0.89808	0.999982	16688	0	-0.28231
Glp2r	6	0.8686	0.86877	1	16294	0	-0.28241	0.041345	0.097211	0.987584	1673	2	-0.28241
Aoah	8	0.13658	0.27701	1	4477	2	-0.28247	0.86406	0.86414	0.999982	16057	0	-0.28247
Elovl6	8	0.68546	0.73392	1	13043	1	-0.28262	0.85386	0.85406	0.999982	15907	0	-0.28262
Fam210b	7	0.86454	0.86435	1	16201	0	-0.28293	0.36291	0.44211	0.999982	7540	1	-0.28293
Ano5	8	0.72445	0.75551	1	13644	1	-0.28401	0.88475	0.88469	0.999982	16565	0	-0.28401
Pir	7	0.69788	0.71871	1	13230	1	-0.28413	0.21529	0.32423	0.999982	5391	1	-0.28413
Anapc13	8	0.97728	0.97731	1	18387	0	-0.28416	0.7766	0.77715	0.999982	14418	0	-0.28416
Dmrtc1b	6	0.74246	0.74295	1	13975	1	-0.28453	0.0034038	0.011881	0.838737	242	3	-0.28453
Krtap1-5	5	0.99613	0.99609	1	18803	0	-0.28482	0.085079	0.14671	0.99868	2828	2	-0.28482
Bik	6	0.91898	0.91897	1	17240	0	-0.2849	0.2032	0.30805	0.999982	5150	2	-0.2849
Ccr1l1	8	0.81988	0.82239	1	15395	1	-0.28516	0.74599	0.74673	0.999982	13906	0	-0.28516
Minos1	8	0.81957	0.82212	1	15389	1	-0.28522	0.026808	0.073435	0.965326	1200	2	-0.28522
Catsperg2	8	0.84294	0.84323	1	15796	1	-0.28528	0.31908	0.44776	0.999982	6942	2	-0.28528
Lrch2	7	0.91007	0.91003	1	17002	0	-0.28529	0.53564	0.55411	0.999982	9993	1	-0.28529
Cirbp	8	0.89817	0.89813	1	16820	0	-0.2854	0.19482	0.30972	0.999982	5005	2	-0.2854
Tex12	9	0.38947	0.55787	1	8927	1	-0.28556	0.73573	0.73733	0.999982	13751	1	-0.28556
Gpr137b	7	0.28917	0.43189	1	7375	1	-0.28558	0.30251	0.40893	0.999982	6727	1	-0.28558
Cyb5r2	8	0.91351	0.91361	1	17150	0	-0.28566	0.64952	0.65658	0.999982	12081	1	-0.28566
Gpr142	9	0.78956	0.81145	1	14779	1	-0.28571	0.94749	0.9478	0.999982	17734	0	-0.28571
Pik3c3	6	0.68803	0.69542	1	13079	1	-0.28602	0.15441	0.2453	0.999982	4319	2	-0.28602
Pdcd6ip	5	0.99796	0.99793	1	18852	0	-0.28662	0.010733	0.028499	0.949836	565	3	-0.28662
Rad51ap1	7	0.85961	0.85938	1	16123	0	-0.28674	0.64703	0.6477	0.999982	12028	1	-0.28674
Gbp6	6	0.94466	0.94463	1	17733	0	-0.28692	0.20516	0.31053	0.999982	5186	2	-0.28692
Ctdsp1	7	0.12961	0.26003	1	4326	1	-0.28759	0.15685	0.25526	0.999982	4363	2	-0.28759
Zfp442	8	0.38882	0.53961	1	8919	1	-0.28763	0.52755	0.56846	0.999982	9864	1	-0.28763
Themis	7	0.22502	0.37151	1	6304	1	-0.28825	0.012065	0.037287	0.9536	626	3	-0.28825
Svep1	5	0.99613	0.99609	1	18810	0	-0.2883	0.10812	0.17893	0.999982	3349	1	-0.2883
Gm6406	6	0.77633	0.77655	1	14539	0	-0.28854	0.22007	0.32563	0.999982	5465	1	-0.28854
Asnsd1	9	0.21862	0.39518	1	6164	3	-0.28871	0.85824	0.85856	0.999982	15967	0	-0.28871
Ssmem1	8	0.87453	0.8745	1	16398	0	-0.28876	0.13314	0.24275	0.999982	3868	2	-0.28876
Pou6f1	8	0.53259	0.6669	1	10864	1	-0.28888	0.76141	0.76205	0.999982	14206	0	-0.28888
Bcl2l1	9	0.93372	0.93393	1	17499	0	-0.28921	0.33183	0.46328	0.999982	7130	2	-0.28921
Erv3	8	0.24272	0.41729	1	6606	2	-0.28995	0.081271	0.17452	0.999982	2729	2	-0.28995
Suclg2	7	0.81496	0.81488	1	15312	0	-0.29084	0.78117	0.7814	0.999982	14510	0	-0.29084
BC023829	6	0.95102	0.95107	1	17839	0	-0.29106	0.0083684	0.025165	0.9217	473	3	-0.29106
Hopx	8	0.73001	0.75881	1	13735	1	-0.29125	0.122	0.23069	0.999982	3623	1	-0.29125
Smek1	9	0.049176	0.13728	0.999731	2162	2	-0.29127	0.83543	0.83598	0.999982	15688	0	-0.29127
Hist1h2af	3	0.71711	0.71718	1	13515	0	-0.29144	0.53122	0.53138	0.999982	9924	0	-0.29144
Fat3	6	0.96742	0.96757	1	18226	0	-0.29207	0.054785	0.11683	0.994085	2062	2	-0.29207
Iapp	8	0.057983	0.15396	1	2418	2	-0.29225	0.90427	0.90426	0.999982	16768	0	-0.29225
Fbxw15	9	0.68661	0.75991	1	13056	1	-0.29258	0.11158	0.22737	0.999982	3419	2	-0.29258
Lif	6	0.71157	0.71514	1	13443	1	-0.29265	0.39173	0.43152	0.999982	7951	1	-0.29265
Cycs	5	0.54161	0.56548	1	10978	1	-0.29271	0.02785	0.065615	0.965326	1245	2	-0.29271
Mocs2	8	0.024232	0.075786	0.974096	1249	2	-0.29278	0.16409	0.27624	0.999982	4481	2	-0.29278
Cmas	8	0.79471	0.80224	1	14866	1	-0.29305	0.021782	0.063583	0.965326	1028	3	-0.29305
Tprg	8	0.14457	0.28852	1	4650	2	-0.29356	0.096359	0.2012	0.999982	3086	3	-0.29356
BC048562	7	0.25346	0.39815	1	6803	1	-0.29369	0.85663	0.85642	0.999982	15943	0	-0.29369
Sval3	7	0.47632	0.60205	1	10127	1	-0.29376	0.61794	0.62093	0.999982	11498	1	-0.29376
Tesk2	8	0.2135	0.38602	1	6065	2	-0.29405	0.068128	0.15062	0.999982	2406	2	-0.29405
Cpped1	8	0.95404	0.95407	1	17893	0	-0.29436	0.74171	0.74242	0.999982	13845	0	-0.29436
Zdhhc17	7	0.83416	0.83406	1	15624	0	-0.29525	0.75357	0.75382	0.999982	14048	0	-0.29525
Card6	5	0.99613	0.99609	1	18800	0	-0.29544	0.1405	0.22398	0.999982	4017	2	-0.29544
Txndc12	8	0.057149	0.15211	1	2394	3	-0.29557	0.01023	0.033067	0.950262	546	3	-0.29557
Gpr37l1	7	0.51307	0.61795	1	10636	1	-0.29617	0.67144	0.6714	0.999982	12446	0	-0.29617
Defb1	7	0.59599	0.65809	1	11723	1	-0.29627	0.93896	0.93897	0.999982	17568	0	-0.29627
Krtap4-8	6	0.99218	0.99217	1	18726	0	-0.29629	0.040773	0.095994	0.987584	1661	2	-0.29629
Myl12a	7	0.93015	0.93014	1	17443	0	-0.29637	0.14148	0.23691	0.999982	4035	2	-0.29637
Pdk4	7	0.59506	0.65759	1	11694	1	-0.29653	0.88664	0.88655	0.999982	16580	0	-0.29653
Kctd4	7	0.086566	0.19075	1	3227	2	-0.29692	0.028482	0.071443	0.965326	1264	3	-0.29692
2021-03-05	8	0.13658	0.27701	1	4478	2	-0.29693	0.25689	0.37805	0.999982	6010	2	-0.29693
Tmtc2	8	0.16045	0.31143	1	4990	3	-0.29698	0.70535	0.70633	0.999982	13239	1	-0.29698
Cdr2	7	0.85039	0.85013	1	15938	0	-0.29704	0.064096	0.14205	0.997747	2303	3	-0.29704
Nxnl1	8	0.070413	0.17878	1	2808	2	-0.29746	0.12584	0.23484	0.999982	3709	2	-0.29746
Rhox10	9	0.56644	0.70046	1	11342	2	-0.29767	0.37886	0.51299	0.999982	7774	1	-0.29767
sgINTERGENIC_30531	1	0.44407	0.44419	1	9693	0	-0.29788	0.55593	0.55584	0.999982	10389	0	-0.29788
Ddt	6	0.37923	0.51154	1	8788	1	-0.29806	0.59791	0.59814	0.999982	11085	1	-0.29806
Casp9	7	0.92506	0.92505	1	17360	0	-0.29838	0.5682	0.57928	0.999982	10565	1	-0.29838
Gkn2	7	0.92802	0.92801	1	17419	0	-0.29857	0.16533	0.26519	0.999982	4494	1	-0.29857
Pde11a	7	0.16359	0.31321	1	5066	1	-0.29867	0.75472	0.75494	0.999982	14072	0	-0.29867
Rbm41	7	0.28635	0.42917	1	7336	1	-0.29877	0.41455	0.47272	0.999982	8236	1	-0.29877
1700001K19Rik	5	0.99793	0.9979	1	18851	0	-0.29878	0.025571	0.062302	0.965326	1159	2	-0.29878
Rdh19	8	0.67764	0.7299	1	12933	1	-0.29886	0.25689	0.37805	0.999982	6019	2	-0.29886
Pdlim5	10	0.56023	0.70047	1	11245	2	-0.29921	0.25053	0.39247	0.999982	5910	2	-0.29921
Dbt	9	0.36167	0.53708	1	8538	1	-0.29973	0.38839	0.52262	0.999982	7907	1	-0.29973
AI987944	7	0.031556	0.091413	0.978138	1540	2	-0.29981	0.26293	0.38133	0.999982	6118	2	-0.29981
Siah1b	8	0.87309	0.87306	1	16363	0	-0.30017	0.35752	0.4739	0.999982	7478	1	-0.30017
Defb13	5	0.83355	0.83386	1	15614	0	-0.30045	0.72055	0.72069	0.999982	13449	0	-0.30045
Lpcat2	8	0.10624	0.23261	1	3729	2	-0.30055	0.7994	0.79985	0.999982	15012	0	-0.30055
Csmd2	7	0.52805	0.62461	1	10795	1	-0.30095	0.25077	0.36671	0.999982	5918	2	-0.30095
Gnb5	8	0.98185	0.98189	1	18475	0	-0.30111	0.72476	0.72544	0.999982	13492	0	-0.30111
Cyp3a44	6	0.88999	0.89005	1	16702	0	-0.30187	0.034123	0.081915	0.978178	1443	3	-0.30187
Lin28a	8	0.38237	0.53399	1	8829	2	-0.30206	0.74661	0.74736	0.999982	13917	0	-0.30206
Acsl6	5	0.99865	0.99863	1	18868	0	-0.30236	0.49147	0.49447	0.999982	9334	1	-0.30236
2310033P09Rik	6	0.85612	0.85618	1	16046	0	-0.30291	0.45709	0.47859	0.999982	8840	1	-0.30291
Ms4a2	8	0.67514	0.72863	1	12897	1	-0.30293	0.098657	0.20528	0.999982	3137	2	-0.30293
Katna1	6	0.93792	0.93795	1	17616	0	-0.303	0.059842	0.12343	0.995284	2204	1	-0.303
Pabpc5	10	0.30752	0.50588	1	7654	3	-0.30335	0.92887	0.9286	0.999982	17405	0	-0.30335
Gm13119	8	0.073056	0.18284	1	2875	2	-0.30373	0.14411	0.25459	0.999982	4100	2	-0.30373
Clec2e	7	0.70534	0.7237	1	13344	1	-0.30394	0.58801	0.59533	0.999982	10948	1	-0.30394
Atp6v0d1	7	0.75758	0.76296	1	14224	1	-0.30417	0.058193	0.13073	0.997747	2167	3	-0.30417
Lep	9	0.94293	0.94323	1	17709	0	-0.30467	0.37498	0.50886	0.999982	7711	1	-0.30467
Rbp1	7	0.7276	0.73968	1	13683	1	-0.30482	0.060231	0.13467	0.997747	2220	2	-0.30482
Npr1	6	0.87152	0.87169	1	16335	0	-0.30529	0.83406	0.83426	0.999982	15669	0	-0.30529
Tcf23	5	0.99613	0.99609	1	18807	0	-0.30536	0.11226	0.18469	0.999982	3434	2	-0.30536
Ccl5	7	0.97111	0.97101	1	18289	0	-0.30543	0.67298	0.67293	0.999982	12465	0	-0.30543
Gm11710	3	0.66651	0.66652	1	12754	0	-0.30544	0.55169	0.55191	0.999982	10319	0	-0.30544
Ascl4	8	0.63813	0.71061	1	12332	1	-0.30547	0.37974	0.48485	0.999982	7787	1	-0.30547
Gm6484	7	0.49778	0.61126	1	10434	1	-0.3055	0.009191	0.029562	0.949836	498	2	-0.3055
Atp8b2	7	0.90922	0.90916	1	16986	0	-0.30592	0.01788	0.049493	0.9536	871	2	-0.30592
Sec14l3	6	0.91841	0.9184	1	17231	0	-0.30641	0.10037	0.17586	0.999982	3179	2	-0.30641
Pgbd1	6	0.8408	0.84109	1	15763	0	-0.30665	0.36137	0.41112	0.999982	7521	1	-0.30665
Tmem129	6	0.93805	0.93806	1	17617	0	-0.30686	0.54449	0.54931	0.999982	10151	1	-0.30686
Slc43a1	5	0.99783	0.9978	1	18850	0	-0.30691	0.14737	0.23352	0.999982	4168	2	-0.30691
Zfp759	7	0.83457	0.83448	1	15633	0	-0.30732	0.6566	0.65686	0.999982	12166	1	-0.30732
Nuak1	8	0.062475	0.16385	1	2544	2	-0.30757	0.70794	0.70883	0.999982	13278	1	-0.30757
Gdap1	7	0.84916	0.8489	1	15915	0	-0.3084	0.0077506	0.025222	0.9217	454	4	-0.3084
Rab3d	8	0.47185	0.61349	1	10073	2	-0.30863	0.25689	0.37805	0.999982	6018	2	-0.30863
sgINTERGENIC_14731	1	0.44599	0.44608	1	9733	0	-0.30874	0.55401	0.55389	0.999982	10351	0	-0.30874
2510009E07Rik	7	0.35649	0.49668	1	8455	1	-0.30876	0.5833	0.59148	0.999982	10890	1	-0.30876
Pon3	10	0.44484	0.6183	1	9707	1	-0.30888	0.59619	0.6506	0.999982	11067	1	-0.30888
Bbs7	7	0.16759	0.3189	1	5137	2	-0.30892	0.60044	0.60575	0.999982	11125	1	-0.30892
Ptges3l	8	0.39501	0.54499	1	9006	2	-0.30898	0.69494	0.69645	0.999982	12903	1	-0.30898
C1qtnf9	9	0.013656	0.050132	0.96638	808	3	-0.30903	0.10636	0.21872	0.999982	3315	2	-0.30903
Eny2	7	0.50997	0.61659	1	10584	1	-0.30917	0.23603	0.34888	0.999982	5699	2	-0.30917
Rgma	6	0.9484	0.94843	1	17801	0	-0.30932	0.90898	0.90895	0.999982	17109	0	-0.30932
BC147527	9	0.8337	0.84089	1	15616	1	-0.30971	0.18605	0.31484	0.999982	4841	2	-0.30971
Slc1a6	8	0.87785	0.8778	1	16440	0	-0.31013	0.043647	0.10536	0.991116	1749	3	-0.31013
Hist1h2bc	5	0.38591	0.46578	1	8877	1	-0.31029	0.77871	0.77904	0.999982	14441	0	-0.31029
Ppp1r17	10	0.32906	0.53016	1	7992	3	-0.31057	0.40405	0.53977	0.999982	8101	2	-0.31057
Pttg1	9	0.58868	0.71982	1	11612	2	-0.31066	0.017503	0.054089	0.959083	854	2	-0.31066
Jun	9	0.16867	0.33104	1	5160	3	-0.31084	0.67964	0.69009	0.999982	12556	1	-0.31084
Dpcr1	5	0.99613	0.99609	1	18806	0	-0.31109	0.45718	0.46406	0.999982	8842	1	-0.31109
Ambp	7	0.87274	0.87256	1	16353	0	-0.31136	0.15142	0.24883	0.999982	4247	1	-0.31136
Hepacam2	5	0.99613	0.99609	1	18804	0	-0.31207	0.29469	0.33763	0.999982	6605	1	-0.31207
Ankrd12	6	0.90557	0.90556	1	16930	0	-0.31232	0.46793	0.48682	0.999982	8998	1	-0.31232
Prdm8	6	0.54897	0.59948	1	11065	1	-0.31239	0.21422	0.32208	0.999982	5368	1	-0.31239
Armc1	9	0.86772	0.86867	1	16277	1	-0.3124	0.2061	0.33481	0.999982	5210	2	-0.3124
4930571K23Rik	6	0.84986	0.85004	1	15928	0	-0.31282	0.12173	0.20325	0.999982	3615	2	-0.31282
Cops7a	6	0.86462	0.86472	1	16223	0	-0.31292	0.027896	0.068464	0.965326	1247	2	-0.31292
Kcnu1	6	0.99218	0.99217	1	18741	0	-0.31293	0.49541	0.50826	0.999982	9388	1	-0.31293
4930579G24Rik	7	0.72972	0.7413	1	13731	1	-0.31325	0.57418	0.58404	0.999982	10637	1	-0.31325
Lsm1	7	0.3935	0.53313	1	8982	2	-0.31335	0.25488	0.37169	0.999982	5968	2	-0.31335
Pira6	9	0.95533	0.9556	1	17906	0	-0.3135	0.030452	0.087487	0.984498	1331	1	-0.3135
Arsk	8	0.070632	0.17912	1	2812	1	-0.31376	0.15719	0.2687	0.999982	4370	2	-0.31376
Adh5	8	0.2042	0.37301	1	5884	1	-0.31401	0.16689	0.27928	0.999982	4518	1	-0.31401
9430069I07Rik	8	0.67847	0.73032	1	12941	1	-0.31429	0.24054	0.35991	0.999982	5768	2	-0.31429
Efnb2	7	0.12711	0.2561	1	4262	2	-0.31451	0.093777	0.18086	0.999982	3034	2	-0.31451
Slfn3	8	0.14895	0.29482	1	4746	2	-0.3149	0.34308	0.46704	0.999982	7264	1	-0.3149
Klk1b11	9	0.70681	0.76869	1	13359	1	-0.31494	0.078413	0.1717	0.999982	2651	3	-0.31494
Bsph1	8	0.27763	0.44583	1	7181	2	-0.31511	0.16093	0.27282	0.999982	4421	2	-0.31511
Zfp418	7	0.61793	0.66987	1	12069	1	-0.31558	0.33126	0.42439	0.999982	7125	1	-0.31558
Catsper1	7	0.96166	0.96154	1	18071	0	-0.31581	0.71074	0.71078	0.999982	13328	0	-0.31581
Gm6164	3	0.3552	0.36871	1	8429	1	-0.31608	0.69831	0.69838	0.999982	13075	0	-0.31608
Agpat2	5	0.99384	0.99383	1	18771	0	-0.31636	0.064943	0.11844	0.994085	2334	2	-0.31636
Jam3	7	0.89008	0.89	1	16703	0	-0.31686	0.79754	0.79773	0.999982	14778	0	-0.31686
Hsf3	7	0.42533	0.56455	1	9442	1	-0.31712	0.30231	0.40881	0.999982	6724	1	-0.31712
Zcwpw1	6	0.92737	0.92744	1	17405	0	-0.31743	0.20107	0.30534	0.999982	5114	1	-0.31743
Ramp2	7	0.77181	0.77485	1	14459	1	-0.3179	0.02664	0.067665	0.965326	1194	3	-0.3179
Kbtbd12	6	0.99218	0.99217	1	18725	0	-0.31792	0.10341	0.17969	0.999982	3245	2	-0.31792
Agr2	7	0.061596	0.14946	1	2520	1	-0.31812	0.4863	0.51908	0.999982	9260	1	-0.31812
Blmh	7	0.70842	0.72584	1	13386	1	-0.31845	0.022412	0.05893	0.961844	1053	2	-0.31845
Fndc9	9	0.31767	0.50503	1	7804	2	-0.31856	0.034925	0.096088	0.987584	1468	3	-0.31856
Rbm12b1	6	0.86977	0.86992	1	16308	0	-0.31876	0.11324	0.1923	0.999982	3458	1	-0.31876
Apoa2	8	0.94894	0.94906	1	17811	0	-0.3189	0.20452	0.32032	0.999982	5176	1	-0.3189
Zdhhc20	5	0.91419	0.91446	1	17161	0	-0.31917	0.002007	0.0071733	0.745594	163	2	-0.31917
Bax	7	0.93192	0.93193	1	17464	0	-0.31941	0.070398	0.15326	0.999982	2463	2	-0.31941
Mynn	8	0.35252	0.50831	1	8386	2	-0.31964	0.95906	0.95912	0.999982	18051	0	-0.31964
Rnf208	8	0.84577	0.84597	1	15838	1	-0.32033	0.57635	0.60089	0.999982	10669	1	-0.32033
Sgce	7	0.68743	0.71167	1	13066	1	-0.32055	0.70961	0.70964	0.999982	13308	0	-0.32055
Prss38	7	0.41629	0.55562	1	9314	1	-0.32057	0.50185	0.5298	0.999982	9484	1	-0.32057
Vamp2	9	0.71725	0.77335	1	13516	1	-0.32063	0.37774	0.5118	0.999982	7753	2	-0.32063
Dnaja2	7	0.20292	0.35112	1	5861	2	-0.32081	0.67673	0.67669	0.999982	12503	0	-0.32081
Fbll1	7	0.92802	0.92801	1	17416	0	-0.32156	0.78117	0.7814	0.999982	14574	0	-0.32156
Pla2g10	9	0.12485	0.27349	1	4215	2	-0.32174	0.055942	0.13313	0.997747	2097	3	-0.32174
1700008A04Rik	6	0.5689	0.61148	1	11360	1	-0.32183	0.0043019	0.014823	0.844722	290	4	-0.32183
Tmem136	5	0.99613	0.99609	1	18801	0	-0.32195	0.21179	0.28187	0.999982	5330	1	-0.32195
Rpl31-ps12	5	0.90664	0.90692	1	16947	0	-0.32226	0.33919	0.36978	0.999982	7212	1	-0.32226
Spop	8	0.51556	0.65384	1	10655	1	-0.32275	0.14006	0.25022	0.999982	4005	2	-0.32275
4930415L06Rik	5	0.99796	0.99793	1	18853	0	-0.32319	0.022935	0.056977	0.96147	1066	3	-0.32319
Fam175a	8	0.061363	0.16141	1	2510	2	-0.32333	0.16093	0.27282	0.999982	4422	1	-0.32333
Gpcpd1	5	0.9927	0.99273	1	18753	0	-0.32338	0.55126	0.55159	0.999982	10312	0	-0.32338
Fastkd2	5	0.99849	0.99849	1	18862	0	-0.32418	0.0015669	0.0056325	0.729791	143	4	-0.32418
Usmg5	8	0.84577	0.84597	1	15842	1	-0.32424	0.54798	0.58174	0.999982	10194	1	-0.32424
Gm4301	5	0.92097	0.9213	1	17274	0	-0.32424	0.15009	0.23732	0.999982	4220	2	-0.32424
Fut8	9	0.80844	0.82337	1	15222	1	-0.32432	0.022135	0.066254	0.965326	1042	3	-0.32432
Atrip	7	0.078997	0.17844	1	3018	2	-0.32458	0.11931	0.21075	0.999982	3581	2	-0.32458
Gbas	9	0.86564	0.86676	1	16246	1	-0.32474	0.37129	0.50498	0.999982	7662	2	-0.32474
Tmem65	7	0.87352	0.87333	1	16373	0	-0.3249	0.62262	0.62506	0.999982	11590	1	-0.3249
Fdft1	6	0.76622	0.76653	1	14376	0	-0.32514	0.42358	0.45393	0.999982	8359	1	-0.32514
Taf1	5	0.99086	0.9909	1	18683	0	-0.32514	0.0042937	0.012873	0.843506	289	3	-0.32514
Ralgds	5	0.99086	0.9909	1	18684	0	-0.32514	0.3927	0.41086	0.999982	7963	1	-0.32514
Gm20877	7	0.10133	0.21485	1	3598	1	-0.32515	0.47103	0.50879	0.999982	9034	1	-0.32515
Npy2r	5	0.99768	0.99765	1	18847	0	-0.32528	0.091157	0.1553	0.999982	2968	2	-0.32528
Ccpg1os	7	0.6373	0.68088	1	12322	1	-0.32565	0.014623	0.042674	0.9536	721	1	-0.32565
Rbm34	6	0.78799	0.78822	1	14741	0	-0.32591	0.040819	0.096081	0.987584	1662	2	-0.32591
Rdh7	8	0.97528	0.97539	1	18358	0	-0.32599	0.21008	0.32643	0.999982	5300	2	-0.32599
Ociad1	9	0.25286	0.43844	1	6790	2	-0.3261	0.25223	0.38112	0.999982	5933	2	-0.3261
Luzp2	7	0.80875	0.80878	1	15225	1	-0.3264	0.015703	0.044944	0.9536	768	3	-0.3264
Slc35e2	6	0.77859	0.77878	1	14607	0	-0.32654	0.025952	0.06424	0.965326	1169	3	-0.32654
Tnfsf13b	8	0.17461	0.33143	1	5298	1	-0.32687	0.025514	0.070931	0.965326	1155	3	-0.32687
Brinp3	7	0.86468	0.86449	1	16232	0	-0.32778	0.044249	0.1031	0.987584	1769	3	-0.32778
Plcl1	6	0.83623	0.83644	1	15661	0	-0.3278	0.50273	0.5142	0.999982	9494	1	-0.3278
Zfp93	7	0.096146	0.20641	1	3482	2	-0.32785	0.56146	0.57393	0.999982	10476	1	-0.32785
Dtx4	8	0.22833	0.40567	1	6356	1	-0.32791	0.16137	0.27331	0.999982	4426	2	-0.32791
Ndufaf7	9	0.34236	0.52287	1	8204	2	-0.32838	0.81924	0.81995	0.999982	15277	0	-0.32838
Exph5	7	0.32135	0.46279	1	7868	1	-0.32842	0.020249	0.054414	0.960079	960	2	-0.32842
Drg2	6	0.86462	0.86472	1	16208	0	-0.32845	0.088162	0.16013	0.999982	2903	1	-0.32845
Gm4858	8	0.87544	0.87541	1	16414	0	-0.32868	0.014944	0.046347	0.9536	731	4	-0.32868
Bcl10	9	0.24531	0.42893	1	6653	1	-0.32916	0.14322	0.27263	0.999982	4081	2	-0.32916
Rarres1	7	0.71769	0.73243	1	13521	1	-0.32942	0.56712	0.5784	0.999982	10552	1	-0.32942
4930557A04Rik	8	0.92756	0.92767	1	17409	0	-0.32944	0.38145	0.48571	0.999982	7813	1	-0.32944
1700001C02Rik	6	0.904	0.904	1	16900	0	-0.32947	0.72812	0.7283	0.999982	13553	0	-0.32947
Cml1	7	0.58706	0.65341	1	11588	1	-0.32977	0.13394	0.22803	0.999982	3885	2	-0.32977
Hoxc12	7	0.48957	0.60766	1	10315	1	-0.32979	0.63006	0.6319	0.999982	11728	1	-0.32979
Chil1	7	0.22251	0.36916	1	6250	1	-0.32981	0.67098	0.67095	0.999982	12442	0	-0.32981
Igsf8	6	0.91216	0.91211	1	17132	0	-0.32984	0.041213	0.096939	0.987584	1669	2	-0.32984
Adarb2	7	0.87103	0.87091	1	16328	0	-0.33033	0.49808	0.52719	0.999982	9428	1	-0.33033
Chrne	9	0.63686	0.74039	1	12303	1	-0.33034	0.26567	0.39468	0.999982	6151	1	-0.33034
Zfand6	8	0.67907	0.73062	1	12954	1	-0.33052	0.73356	0.73425	0.999982	13713	0	-0.33052
Ptov1	6	0.93559	0.93564	1	17587	0	-0.33075	0.36812	0.41556	0.999982	7619	1	-0.33075
Gsto2	6	0.42869	0.53481	1	9491	1	-0.3309	0.14391	0.23183	0.999982	4097	2	-0.3309
Immp1l	8	0.77414	0.78735	1	14498	1	-0.33096	0.52561	0.56724	0.999982	9831	1	-0.33096
Cd59b	7	0.83679	0.83664	1	15681	0	-0.331	0.23699	0.35001	0.999982	5719	1	-0.331
Asb13	7	0.9222	0.92222	1	17301	0	-0.33112	0.61503	0.61838	0.999982	11424	1	-0.33112
Gria4	7	0.27817	0.42145	1	7190	1	-0.33146	0.20878	0.31647	0.999982	5281	2	-0.33146
Slc7a15	8	0.22833	0.40567	1	6354	2	-0.33172	0.39258	0.49144	0.999982	7962	1	-0.33172
Mtx3	6	0.99218	0.99217	1	18738	0	-0.33173	0.20118	0.30547	0.999982	5117	2	-0.33173
Macc1	9	0.79737	0.81622	1	14902	1	-0.33175	0.18142	0.31024	0.999982	4764	2	-0.33175
Hspa4l	7	0.12619	0.25463	1	4239	1	-0.33208	0.21429	0.32301	0.999982	5370	2	-0.33208
Pphln1	8	0.56266	0.67844	1	11287	1	-0.33224	0.15372	0.26493	0.999982	4303	2	-0.33224
Bmpr1a	9	0.36523	0.53976	1	8603	2	-0.33261	0.33076	0.46214	0.999982	7121	1	-0.33261
Slc35b3	8	0.58194	0.68598	1	11519	1	-0.33359	0.23571	0.35467	0.999982	5690	1	-0.33359
Rnft1	8	0.30099	0.46498	1	7549	1	-0.33472	0.073753	0.16093	0.999982	2541	1	-0.33472
Msn	7	0.78696	0.78819	1	14723	1	-0.33481	0.89262	0.89254	0.999982	16629	0	-0.33481
Nlrp9b	7	0.40202	0.5415	1	9114	1	-0.33494	0.1434	0.23922	0.999982	4083	1	-0.33494
Tmem8b	6	0.94496	0.94494	1	17743	0	-0.33548	0.65254	0.65274	0.999982	12115	0	-0.33548
Larp1	8	0.86818	0.86819	1	16286	0	-0.33566	0.028958	0.077555	0.975968	1279	3	-0.33566
Dbx1	7	0.36281	0.50286	1	8565	1	-0.33574	0.087305	0.17313	0.999982	2883	2	-0.33574
Prlh	9	0.0089902	0.03502	0.936024	589	2	-0.33652	0.51142	0.58237	0.999982	9627	1	-0.33652
Tas2r120	7	0.92155	0.92156	1	17289	0	-0.33659	0.52127	0.54351	0.999982	9769	1	-0.33659
Try4	6	0.91004	0.90999	1	17000	0	-0.33733	0.17083	0.26634	0.999982	4583	1	-0.33733
Oog1	1	0.38935	0.38945	1	8924	0	-0.33741	0.61065	0.6103	0.999982	11327	0	-0.33741
Atp6v0d2	8	0.77181	0.78574	1	14458	1	-0.33757	0.72972	0.73039	0.999982	13667	0	-0.33757
Capsl	8	0.61331	0.69938	1	12005	1	-0.33763	0.19273	0.30749	0.999982	4970	1	-0.33763
Klk11	5	0.99273	0.99275	1	18755	0	-0.33763	0.031417	0.070689	0.965326	1360	2	-0.33763
Ctxn1	9	0.031138	0.097953	0.979221	1525	2	-0.33808	0.48948	0.57085	0.999982	9304	1	-0.33808
Spint5	6	0.9312	0.93128	1	17454	0	-0.3384	0.13795	0.22415	0.999982	3972	1	-0.3384
Smim20	7	0.79565	0.7962	1	14881	1	-0.33859	0.22841	0.33981	0.999982	5592	2	-0.33859
1700001J03Rik	8	0.80743	0.81211	1	15185	1	-0.3387	0.59428	0.61364	0.999982	11039	1	-0.3387
Gm13178	9	0.6011	0.72758	1	11812	1	-0.33882	0.57157	0.61665	0.999982	10606	1	-0.33882
Cd209e	8	0.36197	0.51641	1	8543	2	-0.33888	0.62026	0.63313	0.999982	11541	1	-0.33888
Uqcc1	5	0.9919	0.99194	1	18704	0	-0.33906	0.099625	0.16713	0.999982	3165	2	-0.33906
Ssxb10	4	0.016615	0.042954	0.948112	940	1	-0.33916	0.52398	0.52337	0.999982	9812	0	-0.33916
Slc25a19	7	0.96542	0.96526	1	18202	0	-0.33918	0.55159	0.56618	0.999982	10317	1	-0.33918
Lrrc4c	8	0.4137	0.56132	1	9278	1	-0.33923	0.082294	0.17631	0.999982	2754	3	-0.33923
Sema3d	9	0.17618	0.34072	1	5321	3	-0.33953	0.034238	0.094843	0.987584	1447	3	-0.33953
Wfdc1	8	0.22153	0.39698	1	6221	1	-0.33954	0.76819	0.76891	0.999982	14315	0	-0.33954
Plagl1	6	0.94118	0.94118	1	17670	0	-0.34087	0.67939	0.6796	0.999982	12553	0	-0.34087
Ube2q2	7	0.014894	0.048021	0.96638	863	1	-0.34138	0.26186	0.38002	0.999982	6095	2	-0.34138
Als2cr12	7	0.94038	0.94038	1	17659	0	-0.34152	0.67511	0.67505	0.999982	12487	0	-0.34152
Fam150b	7	0.91015	0.91012	1	17003	0	-0.34162	0.85547	0.85524	0.999982	15924	0	-0.34162
Zfp324	6	0.70319	0.70799	1	13314	1	-0.34188	0.31861	0.38362	0.999982	6938	1	-0.34188
Derl1	8	0.042582	0.11902	0.989802	1947	2	-0.3419	0.73471	0.73539	0.999982	13730	0	-0.3419
Kcnj2	9	0.0085717	0.033559	0.936024	574	4	-0.34199	0.69257	0.70026	0.999982	12849	1	-0.34199
Tex29	7	0.14172	0.27919	1	4582	1	-0.34204	0.81914	0.8191	0.999982	15275	0	-0.34204
Rgn	8	0.37721	0.52954	1	8757	2	-0.34217	0.28854	0.41333	0.999982	6519	1	-0.34217
Fbxo8	8	0.323	0.48344	1	7896	1	-0.34218	0.23303	0.35165	0.999982	5655	2	-0.34218
Crxos	8	0.38384	0.53527	1	8850	1	-0.34232	0.56452	0.59275	0.999982	10523	1	-0.34232
Dhcr24	6	0.64466	0.66217	1	12412	1	-0.34234	0.073582	0.14127	0.997747	2533	1	-0.34234
Lgals1	7	0.64922	0.68792	1	12478	1	-0.3424	0.69535	0.69542	0.999982	12911	0	-0.3424
Aamdc	9	0.083164	0.20709	1	3128	2	-0.34267	0.50772	0.5804	0.999982	9573	1	-0.34267
Sfrp4	7	0.71108	0.7277	1	13435	1	-0.34315	0.071877	0.15502	0.999982	2495	2	-0.34315
Itgb1bp1	9	0.58995	0.72089	1	11633	1	-0.34377	0.49527	0.57388	0.999982	9386	1	-0.34377
Cachd1	7	0.56055	0.64005	1	11254	1	-0.34415	0.19829	0.30404	0.999982	5064	2	-0.34415
Hist1h2ah	4	0.061432	0.11855	0.989802	2515	2	-0.34481	0.4317	0.4322	0.999982	8475	1	-0.34481
Ap1s3	7	0.27817	0.42145	1	7188	1	-0.34505	0.46422	0.50424	0.999982	8947	1	-0.34505
Arl13a	9	0.26053	0.44804	1	6914	3	-0.34515	0.17319	0.3021	0.999982	4630	2	-0.34515
Tas2r113	8	0.83252	0.83349	1	15598	1	-0.34545	0.92146	0.92158	0.999982	17330	0	-0.34545
Zfp2	7	0.84727	0.84704	1	15876	0	-0.34546	0.095308	0.18263	0.999982	3067	2	-0.34546
Arhgdig	7	0.070106	0.1636	1	2793	1	-0.34564	0.85269	0.85248	0.999982	15890	0	-0.34564
Il13ra1	8	0.95525	0.9553	1	17905	0	-0.34573	0.008164	0.027159	0.949836	464	1	-0.34573
Syna	6	0.70319	0.70799	1	13312	1	-0.34594	0.010625	0.030357	0.949836	562	1	-0.34594
Cd81	7	0.621	0.6716	1	12109	1	-0.34629	0.81387	0.81383	0.999982	15215	0	-0.34629
Acpl2	6	0.93345	0.9335	1	17490	0	-0.34629	0.75524	0.75549	0.999982	14083	0	-0.34629
2310009B15Rik	7	0.71108	0.7277	1	13432	1	-0.34633	0.71514	0.71518	0.999982	13387	0	-0.34633
Tysnd1	5	0.99383	0.99382	1	18770	0	-0.3469	0.099686	0.16723	0.999982	3166	2	-0.3469
S100a6	5	0.99402	0.99399	1	18774	0	-0.34695	0.00030643	0.0011836	0.447822	48	4	-0.34695
Erap1	6	0.10534	0.21941	1	3710	1	-0.34705	0.073582	0.14127	0.997747	2534	1	-0.34705
Gm5916	4	0.48548	0.49827	1	10239	1	-0.34725	0.018936	0.041697	0.9536	912	1	-0.34725
Xrcc6bp1	8	0.5049	0.64388	1	10515	2	-0.34726	0.35121	0.47084	0.999982	7377	1	-0.34726
Slc7a11	6	0.82521	0.8254	1	15468	0	-0.34728	0.030286	0.073608	0.965326	1322	3	-0.34728
Fam122b	8	0.13862	0.27989	1	4514	2	-0.34729	0.47036	0.53379	0.999982	9026	1	-0.34729
Cyp2a22	6	0.86201	0.86208	1	16163	0	-0.34746	0.64088	0.64102	0.999982	11918	0	-0.34746
Mb21d2	7	0.4807	0.60392	1	10179	1	-0.34782	0.65525	0.65557	0.999982	12151	1	-0.34782
Cav2	7	0.9779	0.97785	1	18416	0	-0.34782	0.10045	0.18867	0.999982	3181	2	-0.34782
Cacna1f	8	0.71293	0.7489	1	13463	1	-0.34839	0.80394	0.80431	0.999982	15074	0	-0.34839
Skint5	8	0.93048	0.93052	1	17450	0	-0.34846	0.62214	0.63455	0.999982	11578	1	-0.34846
Edem1	6	0.94024	0.94024	1	17657	0	-0.349	0.72812	0.7283	0.999982	13625	0	-0.349
Kpna4	5	0.99263	0.99267	1	18751	0	-0.34912	0.010784	0.02862	0.949836	567	3	-0.34912
Gm17252	7	0.73389	0.74447	1	13814	1	-0.34939	0.1858	0.28928	0.999982	4837	2	-0.34939
Ammecr1l	6	0.9427	0.94272	1	17702	0	-0.34944	0.75101	0.7512	0.999982	14000	0	-0.34944
Hnrnpr	5	0.99323	0.99323	1	18761	0	-0.34956	0.31249	0.35033	0.999982	6866	1	-0.34956
Tktl1	7	0.94166	0.94168	1	17676	0	-0.34983	0.51017	0.53567	0.999982	9610	1	-0.34983
Rpgrip1l	7	0.94516	0.9452	1	17746	0	-0.34987	0.14502	0.24116	0.999982	4120	2	-0.34987
Rimklb	6	0.99218	0.99217	1	18734	0	-0.34996	0.10824	0.18579	0.999982	3350	2	-0.34996
Tmem89	7	0.78616	0.78746	1	14709	1	-0.35026	0.73193	0.7322	0.999982	13698	0	-0.35026
Gm14378	7	0.93647	0.93652	1	17595	0	-0.35046	0.73757	0.7378	0.999982	13780	0	-0.35046
Nkiras1	8	0.99845	0.99843	1	18858	0	-0.3508	0.61721	0.6308	0.999982	11480	1	-0.3508
Defb29	8	0.50648	0.64534	1	10542	2	-0.35089	0.8785	0.87845	0.999982	16498	0	-0.35089
Npy1r	9	0.57465	0.70761	1	11429	2	-0.35094	0.22881	0.35745	0.999982	5596	2	-0.35094
Ube2k	7	0.83652	0.83638	1	15675	0	-0.3514	0.20878	0.31647	0.999982	5276	2	-0.3514
Khsrp	6	0.81998	0.82019	1	15399	0	-0.35159	0.61828	0.61841	0.999982	11504	0	-0.35159
Ppp3r1	8	0.014135	0.050577	0.96638	830	3	-0.35165	0.5272	0.56824	0.999982	9856	1	-0.35165
Slc30a5	9	0.16985	0.33258	1	5184	2	-0.35169	0.44562	0.54884	0.999982	8681	1	-0.35169
Gm14374	4	0.059224	0.11551	0.989802	2461	1	-0.35227	0.93867	0.93864	0.999982	17498	0	-0.35227
Gm14461	9	0.3237	0.50941	1	7903	2	-0.35239	0.83325	0.83377	0.999982	15659	0	-0.35239
Sohlh1	7	0.44825	0.58781	1	9766	1	-0.35245	0.1905	0.29483	0.999982	4926	1	-0.35245
Ago1	8	0.60562	0.69597	1	11880	1	-0.35321	0.63437	0.64426	0.999982	11794	1	-0.35321
Dnajc24	7	0.74463	0.75273	1	14007	1	-0.35336	0.95653	0.95643	0.999982	18020	0	-0.35336
1700030K09Rik	8	0.19973	0.36669	1	5810	1	-0.35382	0.24247	0.36207	0.999982	5795	2	-0.35382
Prr23a	10	0.63001	0.7546	1	12208	2	-0.35413	0.89725	0.89725	0.999982	16682	0	-0.35413
Pvr	8	0.87882	0.87878	1	16450	0	-0.35426	0.25903	0.38044	0.999982	6053	1	-0.35426
Cyp3a25	9	0.94264	0.94296	1	17699	0	-0.35516	0.41097	0.53265	0.999982	8200	1	-0.35516
Cep104	6	0.10174	0.21321	1	3610	1	-0.35584	0.71081	0.71098	0.999982	13330	0	-0.35584
Pram1	6	0.11648	0.23599	1	3997	1	-0.35588	0.020153	0.051519	0.9536	959	3	-0.35588
Lypd6	7	0.79408	0.79475	1	14856	1	-0.35627	0.60044	0.60575	0.999982	11138	1	-0.35627
H6pd	6	0.99218	0.99217	1	18735	0	-0.3565	0.72812	0.7283	0.999982	13550	0	-0.3565
Gnpda1	7	0.22687	0.37322	1	6335	1	-0.35651	0.36542	0.44354	0.999982	7574	1	-0.35651
Hlf	7	0.24832	0.39334	1	6720	1	-0.3568	0.6517	0.6522	0.999982	12104	1	-0.3568
Ctxn3	7	0.54908	0.63447	1	11068	1	-0.35681	0.6645	0.66455	0.999982	12366	1	-0.35681
Rbbp8	6	0.46937	0.55536	1	10033	1	-0.35743	0.20046	0.30454	0.999982	5107	2	-0.35743
Serpinb13	8	0.75438	0.77404	1	14171	1	-0.35749	0.19338	0.3082	0.999982	4980	1	-0.35749
Tmem126a	9	0.49074	0.63711	1	10336	2	-0.35752	0.43557	0.54411	0.999982	8528	1	-0.35752
Trappc3l	6	0.94169	0.9417	1	17678	0	-0.35752	0.38476	0.42675	0.999982	7854	1	-0.35752
2610528J11Rik	7	0.85172	0.85148	1	15962	0	-0.35772	0.024965	0.064212	0.965326	1131	3	-0.35772
Spata4	6	0.99218	0.99217	1	18739	0	-0.35772	0.42358	0.45393	0.999982	8358	1	-0.35772
Lalba	9	0.14553	0.30084	1	4667	2	-0.35776	0.50148	0.57712	0.999982	9477	1	-0.35776
Trim34a	7	0.35406	0.49437	1	8409	2	-0.35789	0.18906	0.29311	0.999982	4903	2	-0.35789
Duxbl1	7	0.39608	0.53563	1	9022	1	-0.35789	0.39228	0.45921	0.999982	7959	1	-0.35789
Lenep	8	0.84577	0.84597	1	15850	1	-0.35816	0.85002	0.85016	0.999982	15859	0	-0.35816
Gpr133	5	0.99076	0.99081	1	18681	0	-0.35829	0.12767	0.20608	0.999982	3750	1	-0.35829
Dsg3	8	0.92588	0.92597	1	17371	0	-0.35886	0.82387	0.82409	0.999982	15397	0	-0.35886
Cxcl12	5	0.99247	0.99251	1	18746	0	-0.35888	0.023605	0.058519	0.96147	1094	3	-0.35888
Gm4832	5	0.99336	0.99336	1	18762	0	-0.35898	0.26132	0.31459	0.999982	6085	1	-0.35898
Gbp4	8	0.19471	0.35972	1	5705	1	-0.35971	0.78094	0.78151	0.999982	14480	0	-0.35971
Obox1	8	0.015535	0.053992	0.96638	897	1	-0.35977	0.020628	0.061341	0.965326	971	1	-0.35977
Sdc4	8	0.15668	0.30595	1	4906	1	-0.3601	0.91679	0.91687	0.999982	17287	0	-0.3601
Tcte3	1	0.62194	0.6217	1	12121	0	-0.36014	0.37806	0.37811	0.999982	7759	0	-0.36014
Klk1b3	9	0.044138	0.12645	0.989802	1993	3	-0.36032	0.6847	0.69405	0.999982	12639	1	-0.36032
Zfp459	7	0.71108	0.7277	1	13431	1	-0.36059	0.61965	0.62243	0.999982	11529	1	-0.36059
Tmem178b	6	0.73438	0.73545	1	13828	1	-0.36065	0.4057	0.44115	0.999982	8121	1	-0.36065
Agl	7	0.49881	0.61171	1	10447	1	-0.36085	0.25623	0.37332	0.999982	5991	1	-0.36085
Gpr162	6	0.81249	0.8127	1	15275	0	-0.36139	0.1988	0.30241	0.999982	5075	2	-0.36139
Lce1l	5	0.99314	0.99315	1	18760	0	-0.36243	0.013107	0.034133	0.9536	662	3	-0.36243
Zbed6	5	0.89769	0.89802	1	16812	0	-0.3627	0.52062	0.52163	0.999982	9761	1	-0.3627
Gm4906	9	0.84795	0.85181	1	15903	1	-0.36285	0.13488	0.26446	0.999982	3902	1	-0.36285
Tfpi	7	0.92448	0.92446	1	17350	0	-0.36342	0.93896	0.93897	0.999982	17567	0	-0.36342
Usp14	10	0.68614	0.78546	1	13051	1	-0.36352	0.21251	0.35781	0.999982	5340	2	-0.36352
Esp38	5	0.17531	0.27984	1	5309	1	-0.36378	0.41758	0.43082	0.999982	8272	1	-0.36378
Timm21	8	0.6176	0.70125	1	12063	1	-0.3638	0.25831	0.37963	0.999982	6035	1	-0.3638
Scgb1a1	8	0.29246	0.45796	1	7435	1	-0.36382	0.95906	0.95912	0.999982	18048	0	-0.36382
Lrit3	8	0.81669	0.81968	1	15346	1	-0.36386	0.87931	0.87926	0.999982	16509	0	-0.36386
Lrrc29	8	0.37838	0.53054	1	8781	2	-0.36392	0.63898	0.64798	0.999982	11885	1	-0.36392
Fpgt	8	0.15807	0.30792	1	4933	2	-0.36398	0.33722	0.46426	0.999982	7186	1	-0.36398
Ddo	8	0.92392	0.92402	1	17342	0	-0.36414	0.72877	0.7294	0.999982	13648	0	-0.36414
Gstm1	7	0.54534	0.63269	1	11023	1	-0.36425	0.13347	0.22745	0.999982	3874	2	-0.36425
Rab43	6	0.54052	0.59451	1	10948	1	-0.36428	0.011142	0.03151	0.949836	581	2	-0.36428
Sp3	7	0.87238	0.87222	1	16348	0	-0.36443	0.81229	0.81227	0.999982	15193	0	-0.36443
Gpm6b	8	0.070852	0.17946	1	2819	3	-0.36451	0.26204	0.38376	0.999982	6098	1	-0.36451
Lipf	7	0.092592	0.20062	1	3396	1	-0.36471	0.33072	0.42411	0.999982	7120	1	-0.36471
Gstm6	9	0.54143	0.67896	1	10970	2	-0.36486	0.85824	0.85856	0.999982	15971	0	-0.36486
Tigit	7	0.93103	0.93105	1	17452	0	-0.36499	0.70009	0.70017	0.999982	13150	0	-0.36499
Tomm7	8	0.47471	0.61609	1	10105	1	-0.36521	0.24442	0.3642	0.999982	5826	2	-0.36521
Tardbp	9	0.51173	0.65433	1	10613	2	-0.36539	0.021209	0.063897	0.965326	1001	2	-0.36539
Nat3	9	0.88243	0.88283	1	16502	0	-0.36543	0.75042	0.75112	0.999982	13986	1	-0.36543
Agpat4	7	0.35814	0.49833	1	8480	1	-0.36558	0.07096	0.15393	0.999982	2478	2	-0.36558
Gm8765	7	0.61547	0.66854	1	12032	1	-0.36576	0.080403	0.16511	0.999982	2709	1	-0.36576
Mob4	7	0.22315	0.36974	1	6264	2	-0.36586	0.52742	0.54799	0.999982	9860	1	-0.36586
Wap	7	0.64356	0.68455	1	12395	1	-0.36597	0.095308	0.18263	0.999982	3068	2	-0.36597
Hist2h2bb	7	0.54121	0.63073	1	10963	1	-0.36648	0.14787	0.24449	0.999982	4178	2	-0.36648
Hs3st1	5	0.99129	0.99134	1	18695	0	-0.36654	0.13702	0.2191	0.999982	3950	2	-0.36654
Tdpoz3	5	0.99118	0.99124	1	18689	0	-0.36661	0.31352	0.35105	0.999982	6883	1	-0.36661
Ccdc82	9	0.026694	0.088047	0.978138	1332	2	-0.36662	0.0098794	0.033432	0.9536	530	1	-0.36662
Rhoq	7	0.93732	0.93733	1	17609	0	-0.36691	0.035233	0.085115	0.983163	1483	2	-0.36691
Spp1	8	0.79177	0.80007	1	14814	1	-0.36707	0.92942	0.92948	0.999982	17410	0	-0.36707
Rspo4	7	0.63691	0.68066	1	12304	1	-0.3672	0.034517	0.083706	0.982302	1452	3	-0.3672
Nmi	6	0.27487	0.40371	1	7125	1	-0.36797	0.069796	0.13635	0.997747	2448	2	-0.36797
Ucma	7	0.079285	0.1789	1	3022	1	-0.3683	0.033169	0.08092	0.978178	1411	3	-0.3683
Gm4567	4	0.0021348	0.0075366	0.831376	178	2	-0.36834	0.74957	0.74917	0.999982	13968	0	-0.36834
Foxn2	8	0.31819	0.47938	1	7817	2	-0.36841	0.28586	0.41035	0.999982	6492	1	-0.36841
Gulp1	8	0.89737	0.89736	1	16805	0	-0.36861	0.64952	0.65658	0.999982	12073	1	-0.36861
Btrc	5	0.99147	0.99153	1	18697	0	-0.36885	0.018205	0.046134	0.9536	884	3	-0.36885
Rbck1	6	0.99218	0.99217	1	18715	0	-0.36898	0.51184	0.52165	0.999982	9634	1	-0.36898
Tmem14a	8	0.46734	0.60951	1	10004	1	-0.36913	0.82387	0.82409	0.999982	15383	0	-0.36913
Ubxn2a	7	0.82622	0.82615	1	15513	0	-0.36917	0.42695	0.48024	0.999982	8419	1	-0.36917
Jag1	5	0.99126	0.99131	1	18693	0	-0.36947	0.42582	0.43758	0.999982	8396	1	-0.36947
Tsr3	5	0.99126	0.99131	1	18694	0	-0.36947	0.5861	0.58641	0.999982	10923	0	-0.36947
Ndufs3	8	0.31794	0.47916	1	7810	1	-0.36949	0.33267	0.46215	0.999982	7140	1	-0.36949
Cd36	10	0.92372	0.92346	1	17336	0	-0.36989	0.081846	0.1825	0.999982	2745	3	-0.36989
[truncated: 16,918 more rows]
